# Supplementary material for: VITCOMIC2: visualization tool for the phylogenetic composition of microbial communities based on 16S rRNA gene amplicons and metagenomic shotgun sequencing
Source: BMC Syst Biol. 2018 Mar 19;12(Suppl 2):30. doi: 10.1186/s12918-018-0545-2 (PMC5861490; doi:10.1186/s12918-018-0545-2)
Supplement: Supplementary file 2 — List of RDP IDs for the 28,977 high-quality 16S rRNA gene sequences in VITCOMIC2. (XLS 3610 kb) [file 12918_2018_545_MOESM2_ESM.xls]

## Sheet: Refs_14_04_11
RDP ID	Phylum/Class name	Genus name	Sequence name
S001043913	Acidobacteria	Acanthopleuribacter	Acanthopleuribacter pedis (T); NBRC 101209.
S003540060	Acidobacteria	Acanthopleuribacter	uncultured Acidobacteria bacterium; FII-TR061.
S000998630	Acidobacteria	Acanthopleuribacter	uncultured Acidobacteriaceae bacterium; B276_30b.
S002492273	Acidobacteria	Acanthopleuribacter	uncultured bacterium; 8S22.
S003233855	Acidobacteria	Acanthopleuribacter	uncultured bacterium; A5-072.
S003511072	Acidobacteria	Acanthopleuribacter	uncultured bacterium; AP39.
S003511094	Acidobacteria	Acanthopleuribacter	uncultured bacterium; AP61.
S001080968	Acidobacteria	Acanthopleuribacter	uncultured bacterium; BC_B2_5b.
S003707568	Acidobacteria	Acanthopleuribacter	uncultured bacterium; KiMba_F10.
S001789316	Acidobacteria	Acanthopleuribacter	uncultured bacterium; Past_N11.
S003989189	Acidobacteria	Acanthopleuribacter	uncultured bacterium; s36.
S001180901	Acidobacteria	Acanthopleuribacter	uncultured bacterium; SGUS495.
S001180281	Acidobacteria	Acanthopleuribacter	uncultured bacterium; SGUS817.
S001181325	Acidobacteria	Acanthopleuribacter	uncultured bacterium; SHFG595.
S002420789	Acidobacteria	Acanthopleuribacter	uncultured bacterium; V1B07b4.
S001798259	Acidobacteria	Acanthopleuribacter	uncultured deep-sea bacterium; Ucn1574.
S002994549	Acidobacteria	Acidobacterium	uncultured Acidobacteria bacterium; HEW_08_335.
S002994761	Acidobacteria	Acidobacterium	uncultured Acidobacteria bacterium; SEW_08_042.
S002291461	Acidobacteria	Acidobacterium	uncultured bacterium; BacI_clone31.
S000854728	Acidobacteria	Acidobacterium	uncultured bacterium; L2B_034.
S003253906	Acidobacteria	Acidobacterium	uncultured bacterium; OTU80-24.
S003637102	Acidobacteria	Acidobacterium	uncultured bacterium; Rs11-in2-F02.
S003565850	Acidobacteria	Acidobacterium	uncultured bacterium; TA4a05a7.
S000660794	Acidobacteria	Acidobacterium	uncultured organism; ctg_CGOF256.
S004044892	Acidobacteria	Bryobacter	Acidobacteria bacterium LX128.
S002996203	Acidobacteria	Bryobacter	uncultured Acidobacteria bacterium; SEG_08_618.
S000998629	Acidobacteria	Bryobacter	uncultured Acidobacteriaceae bacterium; B276_24a.
S003233186	Acidobacteria	Bryobacter	uncultured Acidobacterium sp.; C-B52.
S001024120	Acidobacteria	Bryobacter	uncultured Acidobacterium sp.; CTRL11.
S000989512	Acidobacteria	Bryobacter	uncultured Acidobacterium sp.; HCM3MC78_8B_FL.
S000772557	Acidobacteria	Bryobacter	uncultured alpha proteobacterium; lhap16.
S003553574	Acidobacteria	Bryobacter	uncultured bacterium; 5-56.
S003687230	Acidobacteria	Bryobacter	uncultured bacterium; BA102-C42-seq.
S003426895	Acidobacteria	Bryobacter	uncultured bacterium; BJGMM-3s-220.
S003427061	Acidobacteria	Bryobacter	uncultured bacterium; BJGMM-t-54.
S003306560	Acidobacteria	Bryobacter	uncultured bacterium; BSN112.
S002295618	Acidobacteria	Bryobacter	uncultured bacterium; C06.
S001089558	Acidobacteria	Bryobacter	uncultured bacterium; C8S-89.
S003206620	Acidobacteria	Bryobacter	uncultured bacterium; EB10.
S000841388	Acidobacteria	Bryobacter	uncultured bacterium; FCPN483.
S000931003	Acidobacteria	Bryobacter	uncultured bacterium; FFCH2202.
S003808181	Acidobacteria	Bryobacter	uncultured bacterium; GJ16s3_D09.
S003735677	Acidobacteria	Bryobacter	uncultured bacterium; GTM2193fO2.
S003802771	Acidobacteria	Bryobacter	uncultured bacterium; HZ1015.
S002335256	Acidobacteria	Bryobacter	uncultured bacterium; JFR0502_aaa16f08.
S003654733	Acidobacteria	Bryobacter	uncultured bacterium; lp326.
S003230265	Acidobacteria	Bryobacter	uncultured bacterium; NN56.
S003320777	Acidobacteria	Bryobacter	uncultured bacterium; OTU083_Xeno_Clone01.
S001003523	Acidobacteria	Bryobacter	uncultured bacterium; P9X2b7A03.
S002987334	Acidobacteria	Bryobacter	uncultured bacterium; R0h16S015.
S003255848	Acidobacteria	Bryobacter	uncultured bacterium; sh-xj103.
S000351506	Acidobacteria	Bryobacter	uncultured bacterium; TK66.
S002894283	Acidobacteria	Bryobacter	uncultured bacterium; TX2_4P04.
S001201289	Acidobacteria	Bryobacter	uncultured bacterium; XmA324.
S002902416	Acidobacteria	Bryobacter	uncultured microorganism; Group14_e.
S003200418	Acidobacteria	Bryobacter	uncultured organism; SBZP_1376.
S001250902	Acidobacteria	Edaphobacter	uncultured bacterium; 32Pe.
S002518196	Acidobacteria	Edaphobacter	uncultured bacterium; WT36.
S001137358	Acidobacteria	Geothrix	uncultured bacterium; 5C230879.
S001137587	Acidobacteria	Geothrix	uncultured bacterium; 5C231141.
S001137933	Acidobacteria	Geothrix	uncultured bacterium; 5C231554.
S001682735	Acidobacteria	Geothrix	uncultured bacterium; 5F1-11.
S003058259	Acidobacteria	Geothrix	uncultured bacterium; BT716.
S003456169	Acidobacteria	Geothrix	uncultured bacterium; EMIRGE_OTU_s1t2b_14418.
S003457819	Acidobacteria	Geothrix	uncultured bacterium; EMIRGE_OTU_s6b4a_1128.
S003457687	Acidobacteria	Geothrix	uncultured bacterium; EMIRGE_OTU_s6b4a_55.
S003458654	Acidobacteria	Geothrix	uncultured bacterium; EMIRGE_OTU_s7t4e_1121.
S002406845	Acidobacteria	Geothrix	uncultured bacterium; FL_3.
S003439695	Acidobacteria	Geothrix	uncultured bacterium; OTU-B3-4.
S001791977	Acidobacteria	Geothrix	uncultured bacterium; P1.
S000100954	Acidobacteria	Geothrix	uncultured Holophaga sp.; GuBH2-AD-9.
S000403456	Acidobacteria	Gp1	bacterium Ellin5106.
S002288402	Acidobacteria	Gp1	Candidatus Koribacter versatilis Ellin345.
S002045086	Acidobacteria	Gp1	uncultured Acidobacteria bacterium; 2OE1.
S002336850	Acidobacteria	Gp1	uncultured Acidobacteria bacterium; An45_B5.
S003601015	Acidobacteria	Gp1	uncultured Acidobacteria bacterium; C.la-58.
S003601167	Acidobacteria	Gp1	uncultured Acidobacteria bacterium; D.an-27.
S000692398	Acidobacteria	Gp1	uncultured Acidobacteria bacterium; H09_WMSP2.
S000692399	Acidobacteria	Gp1	uncultured Acidobacteria bacterium; H11_WMSP2.
S000106776	Acidobacteria	Gp1	uncultured Acidobacteria bacterium; JG36-TzT-54.
S002197042	Acidobacteria	Gp1	uncultured Acidobacteria bacterium; KBS_T1_R5_149261_c12.
S002196739	Acidobacteria	Gp1	uncultured Acidobacteria bacterium; KBS_T8_R2_149282_f6.
S003601369	Acidobacteria	Gp1	uncultured Acidobacteria bacterium; Pad-49.
S002348374	Acidobacteria	Gp1	uncultured Acidobacteria bacterium; S1-7.
S002348376	Acidobacteria	Gp1	uncultured Acidobacteria bacterium; S3-9.
S002993942	Acidobacteria	Gp1	uncultured Acidobacteria bacterium; SEG_08_161.
S002473020	Acidobacteria	Gp1	uncultured Acidobacteria bacterium; UMAB-cl-178.
S003430794	Acidobacteria	Gp1	uncultured Acidobacteria bacterium; XH15.
S003436663	Acidobacteria	Gp1	uncultured Acidobacteria bacterium; XZ65.
S000115609	Acidobacteria	Gp1	uncultured bacterium DA038.
S002974032	Acidobacteria	Gp1	uncultured bacterium; 1112855455262.
S002974780	Acidobacteria	Gp1	uncultured bacterium; 1112865250879.
S000372703	Acidobacteria	Gp1	uncultured bacterium; 300A-B12.
S002415402	Acidobacteria	Gp1	uncultured bacterium; 500-15.
S000662016	Acidobacteria	Gp1	uncultured bacterium; 656042.
S000662209	Acidobacteria	Gp1	uncultured bacterium; 661245.
S001250906	Acidobacteria	Gp1	uncultured bacterium; 8Fe.
S002501389	Acidobacteria	Gp1	uncultured bacterium; A62.
S000657230	Acidobacteria	Gp1	uncultured bacterium; AH46.
S002501406	Acidobacteria	Gp1	uncultured bacterium; B2.
S002501438	Acidobacteria	Gp1	uncultured bacterium; B84.
S000655996	Acidobacteria	Gp1	uncultured bacterium; B84.
S000976484	Acidobacteria	Gp1	uncultured bacterium; BacB_036.
S000976458	Acidobacteria	Gp1	uncultured bacterium; BacB_089.
S000976569	Acidobacteria	Gp1	uncultured bacterium; BacC-u_053.
S002885539	Acidobacteria	Gp1	uncultured bacterium; bar-a124.
S002480675	Acidobacteria	Gp1	uncultured bacterium; BN107.
S002480620	Acidobacteria	Gp1	uncultured bacterium; BN44.
S002295035	Acidobacteria	Gp1	uncultured bacterium; BO654O2bO9.
S000657338	Acidobacteria	Gp1	uncultured bacterium; BS09.
S000657369	Acidobacteria	Gp1	uncultured bacterium; BS40.
S003306497	Acidobacteria	Gp1	uncultured bacterium; BSN049.
S001866571	Acidobacteria	Gp1	uncultured bacterium; DSM-R30.
S002501322	Acidobacteria	Gp1	uncultured bacterium; E106.
S001233112	Acidobacteria	Gp1	uncultured bacterium; E2b.
S002294699	Acidobacteria	Gp1	uncultured bacterium; EP097AOO65.
S000850987	Acidobacteria	Gp1	uncultured bacterium; ERF-1B3.
S000840348	Acidobacteria	Gp1	uncultured bacterium; FCPN438.
S000840714	Acidobacteria	Gp1	uncultured bacterium; FCPN628.
S000841149	Acidobacteria	Gp1	uncultured bacterium; FCPP618.
S000840728	Acidobacteria	Gp1	uncultured bacterium; FCPT503.
S000840621	Acidobacteria	Gp1	uncultured bacterium; FCPT666.
S000840925	Acidobacteria	Gp1	uncultured bacterium; FCPU536.
S000840526	Acidobacteria	Gp1	uncultured bacterium; FCPU622.
S000930733	Acidobacteria	Gp1	uncultured bacterium; FFCH10226.
S000930754	Acidobacteria	Gp1	uncultured bacterium; FFCH10887.
S000930901	Acidobacteria	Gp1	uncultured bacterium; FFCH7214.
S000431349	Acidobacteria	Gp1	uncultured bacterium; FW47.
S003656598	Acidobacteria	Gp1	uncultured bacterium; FWS-B89.
S002501364	Acidobacteria	Gp1	uncultured bacterium; G98.
S003735907	Acidobacteria	Gp1	uncultured bacterium; GB926O4dO7.
S003736607	Acidobacteria	Gp1	uncultured bacterium; GB92741fO4.
S003736612	Acidobacteria	Gp1	uncultured bacterium; GB92741gO5.
S003735569	Acidobacteria	Gp1	uncultured bacterium; GML7334g11.
S003787448	Acidobacteria	Gp1	uncultured bacterium; GRF1041c10.
S001290161	Acidobacteria	Gp1	uncultured bacterium; HF_NC_26.
S000970140	Acidobacteria	Gp1	uncultured bacterium; IFD_41.
S000904914	Acidobacteria	Gp1	uncultured bacterium; JH-WH213.
S002159967	Acidobacteria	Gp1	uncultured bacterium; kab107.
S001150344	Acidobacteria	Gp1	uncultured bacterium; KMS200711-048.
S002302460	Acidobacteria	Gp1	uncultured bacterium; Luq_GN470_003.
S003057085	Acidobacteria	Gp1	uncultured bacterium; MeNl6.
S002885572	Acidobacteria	Gp1	uncultured bacterium; mus-c68.
S001053747	Acidobacteria	Gp1	uncultured bacterium; NiA_SF_17.
S002969234	Acidobacteria	Gp1	uncultured bacterium; P2K8f.
S002969171	Acidobacteria	Gp1	uncultured bacterium; P4K28f.
S001598783	Acidobacteria	Gp1	uncultured bacterium; PW008.
S001598854	Acidobacteria	Gp1	uncultured bacterium; PW105.
S001598868	Acidobacteria	Gp1	uncultured bacterium; PW131.
S001598972	Acidobacteria	Gp1	uncultured bacterium; PW317.
S001299878	Acidobacteria	Gp1	uncultured bacterium; R46.
S001299887	Acidobacteria	Gp1	uncultured bacterium; R61.
S000431259	Acidobacteria	Gp1	uncultured bacterium; RCP1-32.
S000431263	Acidobacteria	Gp1	uncultured bacterium; RCP2-102.
S001090788	Acidobacteria	Gp1	uncultured bacterium; S13-31.
S001295287	Acidobacteria	Gp1	uncultured bacterium; TSCOR001_B17.
S001295655	Acidobacteria	Gp1	uncultured bacterium; TSCOR003_J12.
S001295879	Acidobacteria	Gp1	uncultured bacterium; TSNIR001_N14.
S003206660	Acidobacteria	Gp1	uncultured bacterium; WB41.
S000626807	Acidobacteria	Gp1	uncultured bacterium; WCC54D-H4.
S000007048	Acidobacteria	Gp1	uncultured eubacterium; 614.
S000490351	Acidobacteria	Gp1	uncultured forest soil bacterium; DUNssu017.
S000490696	Acidobacteria	Gp1	uncultured forest soil bacterium; DUNssu442.
S000490733	Acidobacteria	Gp1	uncultured forest soil bacterium; DUNssu481.
S000139050	Acidobacteria	Gp1	uncultured soil bacterium; 1216-2.
S000139663	Acidobacteria	Gp1	uncultured soil bacterium; 339-2.
S004044875	Acidobacteria	Gp10	Acidobacteria bacterium LX3.
S000344655	Acidobacteria	Gp10	Holophaga sp. oral clone CA002.
S003642643	Acidobacteria	Gp10	uncultured Acidobacteria bacterium; 1_83.
S001251673	Acidobacteria	Gp10	uncultured Acidobacteria bacterium; 140.
S003642706	Acidobacteria	Gp10	uncultured Acidobacteria bacterium; 4_243.
S001251589	Acidobacteria	Gp10	uncultured Acidobacteria bacterium; A7D.
S002517915	Acidobacteria	Gp10	uncultured Acidobacteria bacterium; BC_CK773.
S003255174	Acidobacteria	Gp10	uncultured Acidobacteria bacterium; D7.
S001285673	Acidobacteria	Gp10	uncultured Acidobacteria bacterium; E37.
S000724663	Acidobacteria	Gp10	uncultured Acidobacteria bacterium; LC3-26.
S003660123	Acidobacteria	Gp10	uncultured Acidobacteria bacterium; O:RM-B12.
S003233212	Acidobacteria	Gp10	uncultured Acidobacteria bacterium; O-B1.
S003233216	Acidobacteria	Gp10	uncultured Acidobacteria bacterium; O-B12.
S002496991	Acidobacteria	Gp10	uncultured Acidobacteria bacterium; OXIC-041.
S000825704	Acidobacteria	Gp10	uncultured Acidobacteria bacterium; pItb-vmat-57.
S002496715	Acidobacteria	Gp10	uncultured Acidobacteria bacterium; RODAS-057.
S002496783	Acidobacteria	Gp10	uncultured Acidobacteria bacterium; RODAS-125.
S001749508	Acidobacteria	Gp10	uncultured Acidobacteria bacterium; XB2F12F.
S000403105	Acidobacteria	Gp10	uncultured Acidobacteriaceae bacterium; AT-s36.
S000403104	Acidobacteria	Gp10	uncultured Acidobacteriaceae bacterium; AT-s65.
S001223061	Acidobacteria	Gp10	uncultured Acidobacteriaceae bacterium; MD2.44.
S000660343	Acidobacteria	Gp10	uncultured Acidobacteriaceae bacterium; VHS-B4-48.
S003233167	Acidobacteria	Gp10	uncultured Acidobacterium sp.; C-B18.
S002031959	Acidobacteria	Gp10	uncultured Acidobacterium sp.; V1SC07b59.
S001386764	Acidobacteria	Gp10	uncultured Acidobacterium sp.; VERDEA88.
S001224384	Acidobacteria	Gp10	uncultured bacterium gp10; MD3.62.
S001114761	Acidobacteria	Gp10	uncultured bacterium; 025C4.
S001114763	Acidobacteria	Gp10	uncultured bacterium; 027C16.
S001114784	Acidobacteria	Gp10	uncultured bacterium; 050C66.
S001160905	Acidobacteria	Gp10	uncultured bacterium; 091G9.
S001114837	Acidobacteria	Gp10	uncultured bacterium; 106A42.
S002974920	Acidobacteria	Gp10	uncultured bacterium; 1112865250972.
S003233747	Acidobacteria	Gp10	uncultured bacterium; A0-051.
S003233786	Acidobacteria	Gp10	uncultured bacterium; A0-104.
S003233834	Acidobacteria	Gp10	uncultured bacterium; A5-049.
S003707708	Acidobacteria	Gp10	uncultured bacterium; A90.
S003537610	Acidobacteria	Gp10	uncultured bacterium; AC0C2AC11.
S001788320	Acidobacteria	Gp10	uncultured bacterium; Acer_A14.
S000594894	Acidobacteria	Gp10	uncultured bacterium; ALT7.
S003230220	Acidobacteria	Gp10	uncultured bacterium; AN12.
S003511070	Acidobacteria	Gp10	uncultured bacterium; AP37.
S001788458	Acidobacteria	Gp10	uncultured bacterium; Apal_J13.
S003327173	Acidobacteria	Gp10	uncultured bacterium; B38-TAFD-06.
S003233940	Acidobacteria	Gp10	uncultured bacterium; B5-078.
S003600691	Acidobacteria	Gp10	uncultured bacterium; bac12c.
S003600769	Acidobacteria	Gp10	uncultured bacterium; bac204c.
S003600697	Acidobacteria	Gp10	uncultured bacterium; bac20c.
S003600786	Acidobacteria	Gp10	uncultured bacterium; bac226c.
S003600946	Acidobacteria	Gp10	uncultured bacterium; bac23cb.
S003600800	Acidobacteria	Gp10	uncultured bacterium; bac243c.
S003600824	Acidobacteria	Gp10	uncultured bacterium; bac278c.
S003600852	Acidobacteria	Gp10	uncultured bacterium; bac314c.
S003600921	Acidobacteria	Gp10	uncultured bacterium; bac56cb.
S002030896	Acidobacteria	Gp10	uncultured bacterium; BD72BR128.
S003426958	Acidobacteria	Gp10	uncultured bacterium; BJGMM-3s-338.
S001053126	Acidobacteria	Gp10	uncultured bacterium; CM117.
S001564339	Acidobacteria	Gp10	uncultured bacterium; Cm1-30.
S000958901	Acidobacteria	Gp10	uncultured bacterium; Cobs2TisA3.
S003217877	Acidobacteria	Gp10	uncultured bacterium; DH133B24.
S001003998	Acidobacteria	Gp10	uncultured bacterium; EPR3970-MO1A-Bc79.
S002895237	Acidobacteria	Gp10	uncultured bacterium; ER27.
S001185991	Acidobacteria	Gp10	uncultured bacterium; F28.
S001322295	Acidobacteria	Gp10	uncultured bacterium; G5_10.1_2.
S003736948	Acidobacteria	Gp10	uncultured bacterium; GA10601h1O.
S003737459	Acidobacteria	Gp10	uncultured bacterium; GL29101c02.
S002040663	Acidobacteria	Gp10	uncultured bacterium; GoC_Bac_41_D1_C0_M0.
S003735979	Acidobacteria	Gp10	uncultured bacterium; GP278O8bO5.
S003609685	Acidobacteria	Gp10	uncultured bacterium; HAMb3_028.
S003802611	Acidobacteria	Gp10	uncultured bacterium; HF920.
S001023205	Acidobacteria	Gp10	uncultured bacterium; Hg92H10.
S003656444	Acidobacteria	Gp10	uncultured bacterium; HQ_Well_10H.
S000331340	Acidobacteria	Gp10	uncultured bacterium; Kazan-1B-05/BC19-1B-05.
S003707597	Acidobacteria	Gp10	uncultured bacterium; KiMba_LR2B8.
S001150157	Acidobacteria	Gp10	uncultured bacterium; KPF200711-011.
S001190893	Acidobacteria	Gp10	uncultured bacterium; KspoC12.
S003654439	Acidobacteria	Gp10	uncultured bacterium; lp032.
S003317899	Acidobacteria	Gp10	uncultured bacterium; M1-243.
S003317848	Acidobacteria	Gp10	uncultured bacterium; M1-48.
S000773953	Acidobacteria	Gp10	uncultured bacterium; MSB-1F2.
S003945129	Acidobacteria	Gp10	uncultured bacterium; NBB215.
S002755816	Acidobacteria	Gp10	uncultured bacterium; ncd2731a06c1.
S002111102	Acidobacteria	Gp10	uncultured bacterium; ncd860a10c1.
S000399792	Acidobacteria	Gp10	uncultured bacterium; NS72.
S003320746	Acidobacteria	Gp10	uncultured bacterium; OTU057_Xeno_Clone02.
S002026578	Acidobacteria	Gp10	uncultured bacterium; Out0bac62.
S000961592	Acidobacteria	Gp10	uncultured bacterium; P13-32.
S001003426	Acidobacteria	Gp10	uncultured bacterium; P7X3b4C02.
S003454852	Acidobacteria	Gp10	uncultured bacterium; Q10924.
S003700755	Acidobacteria	Gp10	uncultured bacterium; RS-A055.
S002870548	Acidobacteria	Gp10	uncultured bacterium; RS-B43.
S001254507	Acidobacteria	Gp10	uncultured bacterium; S2-11.
S001039603	Acidobacteria	Gp10	uncultured bacterium; SC170.
S003945658	Acidobacteria	Gp10	uncultured bacterium; SCB76.
S001180323	Acidobacteria	Gp10	uncultured bacterium; SGUS759.
S001683687	Acidobacteria	Gp10	uncultured bacterium; T1-8.
S003591227	Acidobacteria	Gp10	uncultured bacterium; TO10-97_C3.
S002516236	Acidobacteria	Gp10	uncultured bacterium; TP-AM-B48.
S003707356	Acidobacteria	Gp10	uncultured bacterium; TuiMs_F8.
S002893825	Acidobacteria	Gp10	uncultured bacterium; TX2_1D16.
S002893971	Acidobacteria	Gp10	uncultured bacterium; TX2_2F07.
S002894004	Acidobacteria	Gp10	uncultured bacterium; TX2_2J01.
S002894121	Acidobacteria	Gp10	uncultured bacterium; TX2_3L08.
S002894172	Acidobacteria	Gp10	uncultured bacterium; TX2_4C09.
S002894312	Acidobacteria	Gp10	uncultured bacterium; TX2_5C10.
S002894346	Acidobacteria	Gp10	uncultured bacterium; TX2_5G07.
S002894388	Acidobacteria	Gp10	uncultured bacterium; TX2_5M03.
S002420814	Acidobacteria	Gp10	uncultured bacterium; V1B07b73.
S002420924	Acidobacteria	Gp10	uncultured bacterium; V1SC07b111.
S002420890	Acidobacteria	Gp10	uncultured bacterium; V1SC07b24.
S001201276	Acidobacteria	Gp10	uncultured bacterium; XmA198.
S003704920	Acidobacteria	Gp10	uncultured bacterium; YC2_B69.
S003704767	Acidobacteria	Gp10	uncultured bacterium; YF1_B34.
S001798480	Acidobacteria	Gp10	uncultured deep-sea bacterium; Ucp1574.
S001115420	Acidobacteria	Gp10	uncultured Holophaga sp.; HM-91.
S002022498	Acidobacteria	Gp10	uncultured prokaryote; Shf3-11.
S003265233	Acidobacteria	Gp10	uncultured sediment bacterium; 251-11.
S003733443	Acidobacteria	Gp10	uncultured soil bacterium; 12-54.
S000405866	Acidobacteria	Gp10	uncultured soil bacterium; ABS-19.
S003209131	Acidobacteria	Gp10	uncultured soil bacterium; DLQRCAMBC53Y11.
S000930259	Acidobacteria	Gp11	uncultured Acidobacteria bacterium; KM3-61-H10.
S002993954	Acidobacteria	Gp11	uncultured Acidobacteria bacterium; SEG_08_190.
S002994018	Acidobacteria	Gp11	uncultured Acidobacteria bacterium; SEG_08_336.
S002996197	Acidobacteria	Gp11	uncultured Acidobacteria bacterium; SEG_08_612.
S001749470	Acidobacteria	Gp11	uncultured Acidobacteria bacterium; XA2G05F.
S000930823	Acidobacteria	Gp11	uncultured bacterium; FFCH14820.
S000930824	Acidobacteria	Gp11	uncultured bacterium; FFCH14868.
S003736579	Acidobacteria	Gp11	uncultured bacterium; GB20305f07.
S002200885	Acidobacteria	Gp11	uncultured bacterium; HDB_SIOP1000.
S002015604	Acidobacteria	Gp11	uncultured bacterium; IS-29.
S002893160	Acidobacteria	Gp11	uncultured marine microorganism; HOT157_350m87.
S000431697	Acidobacteria	Gp13	uncultured Acidobacteria bacterium; CLs73.
S002887592	Acidobacteria	Gp13	uncultured Acidobacteria bacterium; P-R97.
S000872353	Acidobacteria	Gp13	uncultured Acidobacteria bacterium; Tik_07.
S001385717	Acidobacteria	Gp13	uncultured Acidobacterium sp.; LP30MUD52.
S001377192	Acidobacteria	Gp13	uncultured Acidobacterium sp.; Z100B42.
S000904241	Acidobacteria	Gp13	uncultured bacterium; 11A-3.
S002415474	Acidobacteria	Gp13	uncultured bacterium; 500-104.
S002291543	Acidobacteria	Gp13	uncultured bacterium; BacIV_clone14.
S002291551	Acidobacteria	Gp13	uncultured bacterium; BacIV_clone21.
S003306510	Acidobacteria	Gp13	uncultured bacterium; BSN062.
S003306517	Acidobacteria	Gp13	uncultured bacterium; BSN069.
S003306547	Acidobacteria	Gp13	uncultured bacterium; BSN099.
S003306548	Acidobacteria	Gp13	uncultured bacterium; BSN100.
S000841319	Acidobacteria	Gp13	uncultured bacterium; FCPN453.
S002200366	Acidobacteria	Gp13	uncultured bacterium; HDB_SIOH1141.
S002379341	Acidobacteria	Gp13	uncultured bacterium; HWB2224-2-51.
S000904972	Acidobacteria	Gp13	uncultured bacterium; JH-WHS24.
S002302398	Acidobacteria	Gp13	uncultured bacterium; Luq_GN460_023.
S002302501	Acidobacteria	Gp13	uncultured bacterium; Luq_GS470_011.
S002302513	Acidobacteria	Gp13	uncultured bacterium; Luq_GS470_023.
S002302524	Acidobacteria	Gp13	uncultured bacterium; Luq_GS470_034.
S002436656	Acidobacteria	Gp13	uncultured bacterium; rPB84.
S000490674	Acidobacteria	Gp13	uncultured forest soil bacterium; DUNssu389.
S000101647	Acidobacteria	Gp13	uncultured Holophaga sp.; JG37-AG-126.
S000103411	Acidobacteria	Gp13	uncultured Holophaga sp.; JG37-AG-93.
S000008845	Acidobacteria	Gp13	unidentified bacterium; TM1.
S000101645	Acidobacteria	Gp15	uncultured Holophaga sp.; JG37-AG-116.
S002994024	Acidobacteria	Gp17	uncultured Acidobacteria bacterium; SEG_08_346.
S002996216	Acidobacteria	Gp17	uncultured Acidobacteria bacterium; SEG_08_634.
S001252578	Acidobacteria	Gp17	uncultured Acidobacteria bacterium; TDNP_Wbc97_115_1_25.
S001250857	Acidobacteria	Gp17	uncultured bacterium; 293.
S003233770	Acidobacteria	Gp17	uncultured bacterium; A0-082.
S003785667	Acidobacteria	Gp17	uncultured bacterium; A4.
S003306519	Acidobacteria	Gp17	uncultured bacterium; BSN071.
S000930952	Acidobacteria	Gp17	uncultured bacterium; FFCH13128.
S002295013	Acidobacteria	Gp17	uncultured bacterium; GBO5226cO6.
S002295245	Acidobacteria	Gp17	uncultured bacterium; GP27685h11.
S000904978	Acidobacteria	Gp17	uncultured bacterium; JH-WHS79.
S003654662	Acidobacteria	Gp17	uncultured bacterium; lp255.
S003735759	Acidobacteria	Gp17	uncultured bacterium; MD20123g11.
S002905007	Acidobacteria	Gp17	uncultured bacterium; MPB1-249.
S001234926	Acidobacteria	Gp17	uncultured bacterium; p7l04ok.
S000616401	Acidobacteria	Gp17	uncultured bacterium; RB068.
S003700822	Acidobacteria	Gp17	uncultured bacterium; RS-B20.
S003694861	Acidobacteria	Gp17	uncultured bacterium; SEAA1AH061.
S002022213	Acidobacteria	Gp17	uncultured prokaryote; 3C5-1.
S002022375	Acidobacteria	Gp17	uncultured prokaryote; Td2-12.
S000888194	Acidobacteria	Gp17	uncultured soil bacterium; F1-220.
S003783152	Acidobacteria	Gp18	uncultured Acidobacteria bacterium; 42.
S000399995	Acidobacteria	Gp18	uncultured Acidobacteria bacterium; 5g10.
S001285823	Acidobacteria	Gp18	uncultured Acidobacteria bacterium; MBMV4.
S000716545	Acidobacteria	Gp18	uncultured Acidobacteria bacterium; MSB-3G5.
S000716550	Acidobacteria	Gp18	uncultured Acidobacteria bacterium; MSB-5A7.
S000850897	Acidobacteria	Gp18	uncultured Acidobacteria bacterium; MVS-85.
S002972780	Acidobacteria	Gp18	uncultured Acidobacteria bacterium; P11.
S002972784	Acidobacteria	Gp18	uncultured Acidobacteria bacterium; P16.
S002497121	Acidobacteria	Gp18	uncultured Acidobacteria bacterium; TRAN-025.
S001386159	Acidobacteria	Gp18	uncultured Acidobacterium sp.; LPBBBM70.
S000904169	Acidobacteria	Gp18	uncultured bacterium; 2C-12.
S003707628	Acidobacteria	Gp18	uncultured bacterium; A10.
S003233813	Acidobacteria	Gp18	uncultured bacterium; A5-027.
S002510509	Acidobacteria	Gp18	uncultured bacterium; E169.
S003737072	Acidobacteria	Gp18	uncultured bacterium; GN40315g05.
S001325151	Acidobacteria	Gp18	uncultured bacterium; MidBa22.
S001234497	Acidobacteria	Gp18	uncultured bacterium; p5g07ok.
S003206590	Acidobacteria	Gp18	uncultured bacterium; WR30.
S002022423	Acidobacteria	Gp18	uncultured prokaryote; Fh4-12.
S002022419	Acidobacteria	Gp18	uncultured prokaryote; Fh4-4.
S002022287	Acidobacteria	Gp18	uncultured prokaryote; Ftc1-17.
S002295095	Acidobacteria	Gp19	uncultured bacterium; GP28366cO9.
S003225699	Acidobacteria	Gp2	uncultured Acidobacteria bacterium; Alchichica_AQ1_2_1B_179.
S003204846	Acidobacteria	Gp2	uncultured Acidobacteria bacterium; BW_anode_17.
S000692397	Acidobacteria	Gp2	uncultured Acidobacteria bacterium; H05_WMSP2.
S000107097	Acidobacteria	Gp2	uncultured Acidobacteria bacterium; JG36-TzT-77.
S000764832	Acidobacteria	Gp2	uncultured Acidobacteria bacterium; RBE1CI-13.
S002348390	Acidobacteria	Gp2	uncultured Acidobacteria bacterium; S1-91.
S000872335	Acidobacteria	Gp2	uncultured Acidobacteria bacterium; Wkt_01.
S003684656	Acidobacteria	Gp2	uncultured Acidobacteriales bacterium; OTU-23.
S003736824	Acidobacteria	Gp2	uncultured bacterium; AC3O3O2aO8.
S003736825	Acidobacteria	Gp2	uncultured bacterium; AC3O3O2aO9.
S000829179	Acidobacteria	Gp2	uncultured bacterium; Amb_16S_692.
S000825815	Acidobacteria	Gp2	uncultured bacterium; AMG24B-04.
S002875176	Acidobacteria	Gp2	uncultured bacterium; B3-58.
S002501437	Acidobacteria	Gp2	uncultured bacterium; B82.
S000976478	Acidobacteria	Gp2	uncultured bacterium; BacB_083.
S000976327	Acidobacteria	Gp2	uncultured bacterium; BacC-s_084.
S002480659	Acidobacteria	Gp2	uncultured bacterium; BN88.
S002295061	Acidobacteria	Gp2	uncultured bacterium; BO654O3d1O.
S002295063	Acidobacteria	Gp2	uncultured bacterium; BO654O3dO6.
S003306515	Acidobacteria	Gp2	uncultured bacterium; BSN067.
S003306555	Acidobacteria	Gp2	uncultured bacterium; BSN107.
S003306564	Acidobacteria	Gp2	uncultured bacterium; BSN116.
S003058238	Acidobacteria	Gp2	uncultured bacterium; BT422.
S002501476	Acidobacteria	Gp2	uncultured bacterium; C86.
S002510427	Acidobacteria	Gp2	uncultured bacterium; D179.
S001866542	Acidobacteria	Gp2	uncultured bacterium; DSM-R1.
S001866547	Acidobacteria	Gp2	uncultured bacterium; DSM-R6.
S001021844	Acidobacteria	Gp2	uncultured bacterium; E16.
S001233209	Acidobacteria	Gp2	uncultured bacterium; E36.
S002294690	Acidobacteria	Gp2	uncultured bacterium; EP097AOO4O.
S000431343	Acidobacteria	Gp2	uncultured bacterium; FW92.
S001683761	Acidobacteria	Gp2	uncultured bacterium; G10-145.
S003736594	Acidobacteria	Gp2	uncultured bacterium; GB92741aO5.
S002294880	Acidobacteria	Gp2	uncultured bacterium; GBL17O34.
S002294979	Acidobacteria	Gp2	uncultured bacterium; GBO5225bO3.
S003808245	Acidobacteria	Gp2	uncultured bacterium; GJ16s3_H03.
S003786991	Acidobacteria	Gp2	uncultured bacterium; GL29901f08.
S003735145	Acidobacteria	Gp2	uncultured bacterium; GN405O7e11.
S002295202	Acidobacteria	Gp2	uncultured bacterium; GP27678bO1.
S002295105	Acidobacteria	Gp2	uncultured bacterium; GP28366eO7.
S003736045	Acidobacteria	Gp2	uncultured bacterium; GP71171f06.
S003787630	Acidobacteria	Gp2	uncultured bacterium; GT30351f06.
S002201634	Acidobacteria	Gp2	uncultured bacterium; HDB_SIPO533.
S002201647	Acidobacteria	Gp2	uncultured bacterium; HDB_SIPO562.
S002201717	Acidobacteria	Gp2	uncultured bacterium; HDB_SIPP404.
S002201831	Acidobacteria	Gp2	uncultured bacterium; HDB_SIPP741.
S001290146	Acidobacteria	Gp2	uncultured bacterium; HF_NC_11.
S002295265	Acidobacteria	Gp2	uncultured bacterium; KA613OO18.
S002302547	Acidobacteria	Gp2	uncultured bacterium; Luq_GN490_016.
S002302502	Acidobacteria	Gp2	uncultured bacterium; Luq_GS470_012.
S000610570	Acidobacteria	Gp2	uncultured bacterium; Molly47PossAcido.
S000836289	Acidobacteria	Gp2	uncultured bacterium; NR.1.042.
S000836235	Acidobacteria	Gp2	uncultured bacterium; NR.4.012.
S002766174	Acidobacteria	Gp2	uncultured bacterium; NSED2_10.
S002766173	Acidobacteria	Gp2	uncultured bacterium; NSED2_9.
S002969186	Acidobacteria	Gp2	uncultured bacterium; P7K24f.
S000486069	Acidobacteria	Gp2	uncultured bacterium; PK70.
S001598849	Acidobacteria	Gp2	uncultured bacterium; PW098.
S001299858	Acidobacteria	Gp2	uncultured bacterium; R6.
S000692154	Acidobacteria	Gp2	uncultured bacterium; TakashiA-B31.
S003588710	Acidobacteria	Gp2	uncultured bacterium; TFa_01.
S003735580	Acidobacteria	Gp2	uncultured bacterium; TM18311a12.
S003452013	Acidobacteria	Gp2	uncultured bacterium; UA_39.
S000490494	Acidobacteria	Gp2	uncultured forest soil bacterium; DUNssu174.
S000101642	Acidobacteria	Gp2	uncultured Holophaga sp.; JG37-AG-61.
S000899120	Acidobacteria	Gp2	uncultured organism; GASP-45KA-17-A03.
S001079563	Acidobacteria	Gp2	uncultured soil bacterium; 1_D2.
S002168975	Acidobacteria	Gp2	uncultured soil bacterium; CYB1-13.
S002302519	Acidobacteria	Gp20	uncultured bacterium; Luq_GS470_029.
S001251668	Acidobacteria	Gp21	uncultured Acidobacteria bacterium; 78.
S002517916	Acidobacteria	Gp21	uncultured Acidobacteria bacterium; BC_CK623.
S002300517	Acidobacteria	Gp21	uncultured Acidobacteria bacterium; HAHS13.83.
S001251733	Acidobacteria	Gp21	uncultured Acidobacteria bacterium; I7D.
S000716549	Acidobacteria	Gp21	uncultured Acidobacteria bacterium; MSB-4D6.
S002496821	Acidobacteria	Gp21	uncultured Acidobacteria bacterium; PET-017.
S003540538	Acidobacteria	Gp21	uncultured Acidobacteria bacterium; RII-TR101.
S000660227	Acidobacteria	Gp21	uncultured Acidobacteria bacterium; VHS-B1-14.
S000989521	Acidobacteria	Gp21	uncultured Acidobacterium sp.; HCM3MC78_8G_FL.
S000989517	Acidobacteria	Gp21	uncultured Acidobacterium sp.; HCM3MC91_4C_FL.
S003543252	Acidobacteria	Gp21	uncultured Acidobacterium sp.; OTU-X3-10.
S001114791	Acidobacteria	Gp21	uncultured bacterium; 058D16.
S000904249	Acidobacteria	Gp21	uncultured bacterium; 11B-1.
S000904290	Acidobacteria	Gp21	uncultured bacterium; 12C-3.
S003233818	Acidobacteria	Gp21	uncultured bacterium; A5-032.
S003233819	Acidobacteria	Gp21	uncultured bacterium; A5-033.
S003233880	Acidobacteria	Gp21	uncultured bacterium; A5-102.
S000572109	Acidobacteria	Gp21	uncultured bacterium; A54.
S001056103	Acidobacteria	Gp21	uncultured bacterium; B378.
S003600702	Acidobacteria	Gp21	uncultured bacterium; bac26c.
S001325155	Acidobacteria	Gp21	uncultured bacterium; BotBa1.
S002480818	Acidobacteria	Gp21	uncultured bacterium; BP7.
S002480879	Acidobacteria	Gp21	uncultured bacterium; BP98.
S001300334	Acidobacteria	Gp21	uncultured bacterium; CK_1C3_37.
S003538211	Acidobacteria	Gp21	uncultured bacterium; CT14C2AD06.
S002348040	Acidobacteria	Gp21	uncultured bacterium; F9P262000_S_H07.
S003541186	Acidobacteria	Gp21	uncultured bacterium; GBc001.
S003541213	Acidobacteria	Gp21	uncultured bacterium; GBc049.
S003541269	Acidobacteria	Gp21	uncultured bacterium; GBc170.
S002201898	Acidobacteria	Gp21	uncultured bacterium; HDB_SISU461.
S002201900	Acidobacteria	Gp21	uncultured bacterium; HDB_SISU463.
S000331410	Acidobacteria	Gp21	uncultured bacterium; Kazan-2B-28/BC19-2B-28.
S003561574	Acidobacteria	Gp21	uncultured bacterium; KK_16S_037.
S001322032	Acidobacteria	Gp21	uncultured bacterium; KZNMV-10-B33.
S000889994	Acidobacteria	Gp21	uncultured bacterium; MidBa53.
S000773931	Acidobacteria	Gp21	uncultured bacterium; MSB-1B7.
S003594569	Acidobacteria	Gp21	uncultured bacterium; NS072.
S003554592	Acidobacteria	Gp21	uncultured bacterium; ORI-902A-09-P_S068-070_092B13.
S003320490	Acidobacteria	Gp21	uncultured bacterium; OTU003_Common_Clone03.
S003320503	Acidobacteria	Gp21	uncultured bacterium; OTU003_Common_Clone16.
S003320624	Acidobacteria	Gp21	uncultured bacterium; OTU018_Common_Clone01.
S003543251	Acidobacteria	Gp21	uncultured bacterium; OTU-X3-9.
S002875534	Acidobacteria	Gp21	uncultured bacterium; PNG_Kap3_B41.
S002870578	Acidobacteria	Gp21	uncultured bacterium; RS-B82.
S001254529	Acidobacteria	Gp21	uncultured bacterium; S2-55.
S000692231	Acidobacteria	Gp21	uncultured bacterium; SZB79.
S003307842	Acidobacteria	Gp21	uncultured bacterium; T10CLN19.
S003452036	Acidobacteria	Gp21	uncultured bacterium; UA_62.
S003452040	Acidobacteria	Gp21	uncultured bacterium; UA_66.
S003452041	Acidobacteria	Gp21	uncultured bacterium; UA_67.
S000660365	Acidobacteria	Gp21	uncultured bacterium; VHS-B5-16.
S003704786	Acidobacteria	Gp21	uncultured bacterium; YF1_B64.
S000338833	Acidobacteria	Gp21	uncultured hydrocarbon seep bacterium BPC102.
S000958824	Acidobacteria	Gp21	uncultured organism; MAT-CR-P6-C11.
S003162709	Acidobacteria	Gp21	uncultured organism; SBYZ_7073.
S003173221	Acidobacteria	Gp21	uncultured organism; SBZC_848.
S003198919	Acidobacteria	Gp21	uncultured organism; SBZO_5104.
S003202590	Acidobacteria	Gp21	uncultured organism; SBZP_4624.
S003202947	Acidobacteria	Gp21	uncultured organism; SBZP_5007.
S003225698	Acidobacteria	Gp22	uncultured Acidobacteria bacterium; Alchichica_AQ1_1_1B_29.
S002497247	Acidobacteria	Gp22	uncultured Acidobacteria bacterium; ANOX-005.
S002497283	Acidobacteria	Gp22	uncultured Acidobacteria bacterium; ANOX-041.
S002022770	Acidobacteria	Gp22	uncultured Acidobacteria bacterium; ARTE12_101.
S003454209	Acidobacteria	Gp22	uncultured Acidobacteria bacterium; bac216.
S003454212	Acidobacteria	Gp22	uncultured Acidobacteria bacterium; bac219.
S000022796	Acidobacteria	Gp22	uncultured Acidobacteria bacterium; RB25.
S000403107	Acidobacteria	Gp22	uncultured Acidobacteriaceae bacterium; AT-s3-23.
S000403101	Acidobacteria	Gp22	uncultured Acidobacteriaceae bacterium; AT-s3-24.
S000629134	Acidobacteria	Gp22	uncultured Acidobacteriaceae bacterium; Sylt 38.
S000660301	Acidobacteria	Gp22	uncultured Acidobacteriaceae bacterium; VHS-B3-89.
S000660310	Acidobacteria	Gp22	uncultured Acidobacteriaceae bacterium; VHS-B4-8.
S000660351	Acidobacteria	Gp22	uncultured Acidobacterium sp.; VHS-B5-8.
S001114817	Acidobacteria	Gp22	uncultured bacterium; 084B31.
S001682700	Acidobacteria	Gp22	uncultured bacterium; 4F2-8.
S003233708	Acidobacteria	Gp22	uncultured bacterium; A0-007.
S003233776	Acidobacteria	Gp22	uncultured bacterium; A0-092.
S003233801	Acidobacteria	Gp22	uncultured bacterium; A5-014.
S002341983	Acidobacteria	Gp22	uncultured bacterium; AMSMV-0-B82.
S000370409	Acidobacteria	Gp22	uncultured bacterium; Amsterdam-1B-21; BC20-1B-21.
S000370429	Acidobacteria	Gp22	uncultured bacterium; Amsterdam-1B-45; BC20-1B-45.
S003233916	Acidobacteria	Gp22	uncultured bacterium; B5-048.
S003233925	Acidobacteria	Gp22	uncultured bacterium; B5-060.
S003600882	Acidobacteria	Gp22	uncultured bacterium; bac119c.
S003600752	Acidobacteria	Gp22	uncultured bacterium; bac165c.
S003600951	Acidobacteria	Gp22	uncultured bacterium; bac287cb.
S003600832	Acidobacteria	Gp22	uncultured bacterium; bac288c.
S003600835	Acidobacteria	Gp22	uncultured bacterium; bac291c.
S003600945	Acidobacteria	Gp22	uncultured bacterium; bac35cb.
S000976368	Acidobacteria	Gp22	uncultured bacterium; BacC-s_048.
S002030868	Acidobacteria	Gp22	uncultured bacterium; BD72BR38.
S003426764	Acidobacteria	Gp22	uncultured bacterium; BJGMM-1s-416.
S002480658	Acidobacteria	Gp22	uncultured bacterium; BN86.
S001030996	Acidobacteria	Gp22	uncultured bacterium; C13S-15.
S001089553	Acidobacteria	Gp22	uncultured bacterium; C8S-7.
S001564311	Acidobacteria	Gp22	uncultured bacterium; Cm1-2.
S003217850	Acidobacteria	Gp22	uncultured bacterium; DH133B02.
S001004140	Acidobacteria	Gp22	uncultured bacterium; EPR3967-O2-Bc60.
S001030502	Acidobacteria	Gp22	uncultured bacterium; Er-LLAYS-101.
S000931011	Acidobacteria	Gp22	uncultured bacterium; FFCH4557.
S000930586	Acidobacteria	Gp22	uncultured bacterium; FFCH458.
S002295251	Acidobacteria	Gp22	uncultured bacterium; GP27686cO5.
S002973764	Acidobacteria	Gp22	uncultured bacterium; GT30801b04.
S003735655	Acidobacteria	Gp22	uncultured bacterium; GTM2193aO3.
S002201113	Acidobacteria	Gp22	uncultured bacterium; HDB_SIOT1126.
S002201738	Acidobacteria	Gp22	uncultured bacterium; HDB_SIPP437.
S003656417	Acidobacteria	Gp22	uncultured bacterium; HQ_Well_05F.
S001322034	Acidobacteria	Gp22	uncultured bacterium; KZNMV-10-B35.
S001321981	Acidobacteria	Gp22	uncultured bacterium; KZNMV-5-B40.
S001003636	Acidobacteria	Gp22	uncultured bacterium; P9X2b2A03.
S002867752	Acidobacteria	Gp22	uncultured bacterium; S45.
S003945605	Acidobacteria	Gp22	uncultured bacterium; SCB23.
S001746792	Acidobacteria	Gp22	uncultured bacterium; Tokyo.16S.Bac.28.
S002407064	Acidobacteria	Gp22	uncultured bacterium; Uday0-67.
S003704773	Acidobacteria	Gp22	uncultured bacterium; YF1_B47.
S003704788	Acidobacteria	Gp22	uncultured bacterium; YF1_B70.
S003109605	Acidobacteria	Gp22	uncultured organism; SBYC_722.
S002022215	Acidobacteria	Gp22	uncultured prokaryote; 3C2-11.
S002022407	Acidobacteria	Gp22	uncultured prokaryote; Fh3-4.
S003452356	Acidobacteria	Gp23	Firmicutes bacterium enrichment culture clone phylotype P9.
S001560019	Acidobacteria	Gp23	uncultured Acidobacteria bacterium; 2C68.
S001749621	Acidobacteria	Gp23	uncultured Acidobacteria bacterium; SO11.
S002501199	Acidobacteria	Gp23	uncultured Acidobacteria bacterium; SP-S2-9.
S000629767	Acidobacteria	Gp23	uncultured Acidobacteria bacterium; SS_LKC22_UB76.
S002198672	Acidobacteria	Gp23	uncultured Acidobacterium sp.; Li-11.
S002198661	Acidobacteria	Gp23	uncultured Acidobacterium sp.; Ro-12.
S000414283	Acidobacteria	Gp23	uncultured bacterium 'eubacterium sp.'; OS Type K.
S001114853	Acidobacteria	Gp23	uncultured bacterium; 122D63.
S002342041	Acidobacteria	Gp23	uncultured bacterium; AMSMV-5-B8.
S003233919	Acidobacteria	Gp23	uncultured bacterium; B5-051.
S003274872	Acidobacteria	Gp23	uncultured bacterium; BP_U1B_3c06.
S003306621	Acidobacteria	Gp23	uncultured bacterium; BSN173.
S002422486	Acidobacteria	Gp23	uncultured bacterium; EIF93.
S000431345	Acidobacteria	Gp23	uncultured bacterium; FW34.
S000599818	Acidobacteria	Gp23	uncultured bacterium; GN01-8.061.
S001321986	Acidobacteria	Gp23	uncultured bacterium; KZNMV-5-B50.
S000774001	Acidobacteria	Gp23	uncultured bacterium; MSB-2H7.
S002904749	Acidobacteria	Gp23	uncultured bacterium; S2-41.
S002476261	Acidobacteria	Gp23	uncultured bacterium; Tat-08-008_33_108.
S002496088	Acidobacteria	Gp23	uncultured bacterium; UNH_75.
S003704782	Acidobacteria	Gp23	uncultured bacterium; YF1_B60.
S000567688	Acidobacteria	Gp23	uncultured Holophaga sp.; JT58-6.
S003109634	Acidobacteria	Gp23	uncultured organism; SBYC_751.
S003129590	Acidobacteria	Gp23	uncultured organism; SBYN_6697.
S003136807	Acidobacteria	Gp23	uncultured organism; SBYS_1008.
S003160629	Acidobacteria	Gp23	uncultured organism; SBYZ_1202.
S003181305	Acidobacteria	Gp23	uncultured organism; SBZH_613.
S003181355	Acidobacteria	Gp23	uncultured organism; SBZH_667.
S003181544	Acidobacteria	Gp23	uncultured organism; SBZH_869.
S003188626	Acidobacteria	Gp23	uncultured organism; SBZI_1601.
S003193989	Acidobacteria	Gp23	uncultured organism; SBZO_e418.
S003202019	Acidobacteria	Gp23	uncultured organism; SBZP_3997.
S002022383	Acidobacteria	Gp23	uncultured prokaryote; Td2-22.
S002022341	Acidobacteria	Gp23	uncultured prokaryote; Td3-4.
S001161496	Acidobacteria	Gp25	uncultured Acidobacteria bacterium; g63.
S002903613	Acidobacteria	Gp25	uncultured Acidobacteria bacterium; HG-B0211.
S002887384	Acidobacteria	Gp25	uncultured Acidobacteria bacterium; MA-R114.
S000544338	Acidobacteria	Gp25	uncultured bacterium; 20BSU10.
S000662057	Acidobacteria	Gp25	uncultured bacterium; 654969.
S002510212	Acidobacteria	Gp25	uncultured bacterium; B126.
S002480606	Acidobacteria	Gp25	uncultured bacterium; BN26.
S002294628	Acidobacteria	Gp25	uncultured bacterium; BP087A31.
S002480757	Acidobacteria	Gp25	uncultured bacterium; BR77.
S003694173	Acidobacteria	Gp25	uncultured bacterium; DH_30FT_05D.
S000592602	Acidobacteria	Gp25	uncultured bacterium; E4.
S000830229	Acidobacteria	Gp25	uncultured bacterium; Elev_16S_601.
S003456055	Acidobacteria	Gp25	uncultured bacterium; EMIRGE_OTU_s1t2b_6243.
S003456536	Acidobacteria	Gp25	uncultured bacterium; EMIRGE_OTU_s2b2b_8932.
S003457251	Acidobacteria	Gp25	uncultured bacterium; EMIRGE_OTU_s4t2e_7045.
S002294721	Acidobacteria	Gp25	uncultured bacterium; EP912A28.
S000930938	Acidobacteria	Gp25	uncultured bacterium; FFCH11615.
S000930687	Acidobacteria	Gp25	uncultured bacterium; FFCH17860.
S000930587	Acidobacteria	Gp25	uncultured bacterium; FFCH18655.
S000931033	Acidobacteria	Gp25	uncultured bacterium; FFCH7813.
S003735436	Acidobacteria	Gp25	uncultured bacterium; GA21901g02.
S002200893	Acidobacteria	Gp25	uncultured bacterium; HDB_SIOP1023.
S000904925	Acidobacteria	Gp25	uncultured bacterium; JH-WH39.
S003654721	Acidobacteria	Gp25	uncultured bacterium; lp314.
S002075182	Acidobacteria	Gp25	uncultured bacterium; ncd260h08c1.
S003701096	Acidobacteria	Gp25	uncultured bacterium; RS-E52.
S003645942	Acidobacteria	Gp25	uncultured bacterium; seqbac1-211.
S003552184	Acidobacteria	Gp25	uncultured bacterium; SN37.
S003206560	Acidobacteria	Gp25	uncultured bacterium; SR2.
S003206582	Acidobacteria	Gp25	uncultured bacterium; WR13.
S001079589	Acidobacteria	Gp25	uncultured soil bacterium; 2_B10.
S000430328	Acidobacteria	Gp25	uncultured soil bacterium; S035.
S001251594	Acidobacteria	Gp26	uncultured Acidobacteria bacterium; A9G.
S002865391	Acidobacteria	Gp26	uncultured Acidobacteria bacterium; bac453.
S002865392	Acidobacteria	Gp26	uncultured Acidobacteria bacterium; bac593.
S003229199	Acidobacteria	Gp26	uncultured Acidobacteria bacterium; T8-B28.
S002497172	Acidobacteria	Gp26	uncultured Acidobacteria bacterium; TRAN-076.
S003233711	Acidobacteria	Gp26	uncultured bacterium; A0-010.
S000572166	Acidobacteria	Gp26	uncultured bacterium; C52.
S003479511	Acidobacteria	Gp26	uncultured bacterium; PNG_TBG_B104.
S003945461	Acidobacteria	Gp26	uncultured bacterium; SAB74.
S002288127	Acidobacteria	Gp3	Candidatus Solibacter usitatus Ellin6076.
S002339856	Acidobacteria	Gp3	uncultured Acidobacteria bacterium; 29.
S003311927	Acidobacteria	Gp3	uncultured Acidobacteria bacterium; 4F.
S002994098	Acidobacteria	Gp3	uncultured Acidobacteria bacterium; AEW_08_037.
S002994366	Acidobacteria	Gp3	uncultured Acidobacteria bacterium; AEW_08_611.
S002994386	Acidobacteria	Gp3	uncultured Acidobacteria bacterium; AEW_08_636.
S003225702	Acidobacteria	Gp3	uncultured Acidobacteria bacterium; Alchichica_AQ1_2_1B_139.
S003225703	Acidobacteria	Gp3	uncultured Acidobacteria bacterium; Alchichica_AQ1_2_1B_38.
S000692383	Acidobacteria	Gp3	uncultured Acidobacteria bacterium; B07_WMSP2.
S000703180	Acidobacteria	Gp3	uncultured Acidobacteria bacterium; CAL2.
S001807202	Acidobacteria	Gp3	uncultured Acidobacteria bacterium; d1-1.
S003430722	Acidobacteria	Gp3	uncultured Acidobacteria bacterium; DH140.
S003689152	Acidobacteria	Gp3	uncultured Acidobacteria bacterium; DM11-29.
S000692391	Acidobacteria	Gp3	uncultured Acidobacteria bacterium; E11_WMSP2.
S002158418	Acidobacteria	Gp3	uncultured Acidobacteria bacterium; F2BB03.
S000666768	Acidobacteria	Gp3	uncultured Acidobacteria bacterium; FAC5.
S003435715	Acidobacteria	Gp3	uncultured Acidobacteria bacterium; GC0AA4ZE07PP1.
S002918944	Acidobacteria	Gp3	uncultured Acidobacteria bacterium; H-119.
S002918936	Acidobacteria	Gp3	uncultured Acidobacteria bacterium; H-170.
S000742787	Acidobacteria	Gp3	uncultured Acidobacteria bacterium; HAVOmat42.
S000742792	Acidobacteria	Gp3	uncultured Acidobacteria bacterium; HAVOmat86.
S002993633	Acidobacteria	Gp3	uncultured Acidobacteria bacterium; HEG_08_141.
S002197123	Acidobacteria	Gp3	uncultured Acidobacteria bacterium; KBS_T1_R1_149276_f3.
S002196961	Acidobacteria	Gp3	uncultured Acidobacteria bacterium; KBS_T1_R2_149270_d3.
S002197209	Acidobacteria	Gp3	uncultured Acidobacteria bacterium; KBS_T1_R4_149264_f6.
S002196999	Acidobacteria	Gp3	uncultured Acidobacteria bacterium; KBS_T1_R5_149258_h10.
S002196740	Acidobacteria	Gp3	uncultured Acidobacteria bacterium; KBS_T8_R2_149282_b10.
S002196721	Acidobacteria	Gp3	uncultured Acidobacteria bacterium; KBS_T8_R2_149282_g3.
S002196851	Acidobacteria	Gp3	uncultured Acidobacteria bacterium; KBS_T8_R3_149249_f7.
S002196842	Acidobacteria	Gp3	uncultured Acidobacteria bacterium; KBS_T8_R3_149249_h1.
S002887580	Acidobacteria	Gp3	uncultured Acidobacteria bacterium; P-R81.
S002994019	Acidobacteria	Gp3	uncultured Acidobacteria bacterium; SEG_08_337.
S002994023	Acidobacteria	Gp3	uncultured Acidobacteria bacterium; SEG_08_344.
S002994070	Acidobacteria	Gp3	uncultured Acidobacteria bacterium; SEG_08_499.
S002994074	Acidobacteria	Gp3	uncultured Acidobacteria bacterium; SEG_08_522.
S002996143	Acidobacteria	Gp3	uncultured Acidobacteria bacterium; SEG_08_543.
S002996168	Acidobacteria	Gp3	uncultured Acidobacteria bacterium; SEG_08_574.
S002996208	Acidobacteria	Gp3	uncultured Acidobacteria bacterium; SEG_08_626.
S002996271	Acidobacteria	Gp3	uncultured Acidobacteria bacterium; SEG_08_707.
S002994982	Acidobacteria	Gp3	uncultured Acidobacteria bacterium; SEW_08_299.
S001266818	Acidobacteria	Gp3	uncultured Acidobacteriaceae bacterium; AMGG11.
S001174371	Acidobacteria	Gp3	uncultured Acidobacteriales bacterium; DGGE gel band Plot21-2F08.
S001041258	Acidobacteria	Gp3	uncultured Acidobacterium sp.; D2A01.
S002377619	Acidobacteria	Gp3	uncultured Acidobacterium sp.; DOL20.
S000143880	Acidobacteria	Gp3	uncultured Acidobacterium sp.; KCM-C-120.
S001386186	Acidobacteria	Gp3	uncultured Acidobacterium sp.; LPBBBM95.
S003207014	Acidobacteria	Gp3	uncultured Acidobacterium sp.; mat187.
S001569287	Acidobacteria	Gp3	uncultured Acidobacterium sp.; sw-xj128.
S003636367	Acidobacteria	Gp3	uncultured Acidobacterium sp.; Wbfc108.
S003636360	Acidobacteria	Gp3	uncultured Acidobacterium sp.; Wbfc89.
S001377166	Acidobacteria	Gp3	uncultured Acidobacterium sp.; Z100B13.
S001377955	Acidobacteria	Gp3	uncultured Acidobacterium sp.; Z195MB90.
S001378031	Acidobacteria	Gp3	uncultured Acidobacterium sp.; Z4MB8.
S002372231	Acidobacteria	Gp3	uncultured bacterium 89.
S000127530	Acidobacteria	Gp3	uncultured bacterium SHA-18.
S000115377	Acidobacteria	Gp3	uncultured bacterium SJA-149.
S002181192	Acidobacteria	Gp3	uncultured bacterium; 1_2-E3.
S002181101	Acidobacteria	Gp3	uncultured bacterium; 1_2-H1.
S000401941	Acidobacteria	Gp3	uncultured bacterium; 130ds10.
S000806705	Acidobacteria	Gp3	uncultured bacterium; 1333.
S003773489	Acidobacteria	Gp3	uncultured bacterium; 14E08.
S000729065	Acidobacteria	Gp3	uncultured bacterium; 35-19.
S003553555	Acidobacteria	Gp3	uncultured bacterium; 5-13.
S000662268	Acidobacteria	Gp3	uncultured bacterium; 655981.
S000662012	Acidobacteria	Gp3	uncultured bacterium; 656038.
S000662035	Acidobacteria	Gp3	uncultured bacterium; 656062.
S001250862	Acidobacteria	Gp3	uncultured bacterium; 89.
S003736771	Acidobacteria	Gp3	uncultured bacterium; AC292O5eO8.
S003230121	Acidobacteria	Gp3	uncultured bacterium; AC37.
S003736834	Acidobacteria	Gp3	uncultured bacterium; AC3O3O2cO6.
S000863716	Acidobacteria	Gp3	uncultured bacterium; ADK-WYh02-11.
S000829573	Acidobacteria	Gp3	uncultured bacterium; Amb_16S_1170.
S000829788	Acidobacteria	Gp3	uncultured bacterium; Amb_16S_1443.
S000830053	Acidobacteria	Gp3	uncultured bacterium; Amb_16S_1877.
S000657536	Acidobacteria	Gp3	uncultured bacterium; B101-12.
S000656004	Acidobacteria	Gp3	uncultured bacterium; B119.
S000345641	Acidobacteria	Gp3	uncultured bacterium; B27.
S002501416	Acidobacteria	Gp3	uncultured bacterium; B29.
S001089557	Acidobacteria	Gp3	uncultured bacterium; B8S-122.
S000345652	Acidobacteria	Gp3	uncultured bacterium; B90.
S000976533	Acidobacteria	Gp3	uncultured bacterium; BacC-u_026.
S002517917	Acidobacteria	Gp3	uncultured bacterium; BC_CK692.
S002480672	Acidobacteria	Gp3	uncultured bacterium; BN104.
S002480887	Acidobacteria	Gp3	uncultured bacterium; BP110.
S002480711	Acidobacteria	Gp3	uncultured bacterium; BR12.
S000657357	Acidobacteria	Gp3	uncultured bacterium; BS28.
S003306543	Acidobacteria	Gp3	uncultured bacterium; BSN095.
S003306559	Acidobacteria	Gp3	uncultured bacterium; BSN111.
S002501449	Acidobacteria	Gp3	uncultured bacterium; C26.
S001232983	Acidobacteria	Gp3	uncultured bacterium; C8.
S003588981	Acidobacteria	Gp3	uncultured bacterium; CH1-82.
S002501256	Acidobacteria	Gp3	uncultured bacterium; D20.
S001866575	Acidobacteria	Gp3	uncultured bacterium; DSM-R34.
S001021960	Acidobacteria	Gp3	uncultured bacterium; E5-33.
S002501286	Acidobacteria	Gp3	uncultured bacterium; E9.
S003456288	Acidobacteria	Gp3	uncultured bacterium; EMIRGE_OTU_s2b2b_942.
S003949325	Acidobacteria	Gp3	uncultured bacterium; EPS09_OK_001C_69.
S000887917	Acidobacteria	Gp3	uncultured bacterium; F15_6D_FL.
S001565916	Acidobacteria	Gp3	uncultured bacterium; F2_62X.
S003449037	Acidobacteria	Gp3	uncultured bacterium; Fb1-55.
S000841205	Acidobacteria	Gp3	uncultured bacterium; FCPU632.
S000841097	Acidobacteria	Gp3	uncultured bacterium; FCPU664.
S000930740	Acidobacteria	Gp3	uncultured bacterium; FFCH10479.
S000930751	Acidobacteria	Gp3	uncultured bacterium; FFCH10796.
S000930927	Acidobacteria	Gp3	uncultured bacterium; FFCH10808.
S000930807	Acidobacteria	Gp3	uncultured bacterium; FFCH13501.
S000930614	Acidobacteria	Gp3	uncultured bacterium; FFCH14908.
S000930980	Acidobacteria	Gp3	uncultured bacterium; FFCH16676.
S000930866	Acidobacteria	Gp3	uncultured bacterium; FFCH18757.
S000930870	Acidobacteria	Gp3	uncultured bacterium; FFCH2719.
S000930568	Acidobacteria	Gp3	uncultured bacterium; FFCH396.
S000930848	Acidobacteria	Gp3	uncultured bacterium; FFCH7670.
S000431351	Acidobacteria	Gp3	uncultured bacterium; FW112.
S000431353	Acidobacteria	Gp3	uncultured bacterium; FW3.
S003307445	Acidobacteria	Gp3	uncultured bacterium; G1CLN13.
S003737222	Acidobacteria	Gp3	uncultured bacterium; GBO51O2e12.
S003787034	Acidobacteria	Gp3	uncultured bacterium; GM20301d04.
S003735507	Acidobacteria	Gp3	uncultured bacterium; GML7333f07.
S003735943	Acidobacteria	Gp3	uncultured bacterium; GP278O7cO1.
S003453692	Acidobacteria	Gp3	uncultured bacterium; GZ109.
S003453676	Acidobacteria	Gp3	uncultured bacterium; GZ62.
S002200340	Acidobacteria	Gp3	uncultured bacterium; HDB_SIOH1036.
S002200459	Acidobacteria	Gp3	uncultured bacterium; HDB_SIOI1106.
S002200507	Acidobacteria	Gp3	uncultured bacterium; HDB_SIOI837.
S002200998	Acidobacteria	Gp3	uncultured bacterium; HDB_SIOP856.
S002201546	Acidobacteria	Gp3	uncultured bacterium; HDB_SIPI662.
S001289728	Acidobacteria	Gp3	uncultured bacterium; HF_C_59.
S001290115	Acidobacteria	Gp3	uncultured bacterium; HF_M_16.
S001290159	Acidobacteria	Gp3	uncultured bacterium; HF_NC_24.
S001290168	Acidobacteria	Gp3	uncultured bacterium; HF_NC_33.
S001290181	Acidobacteria	Gp3	uncultured bacterium; HF_NC_46.
S003802591	Acidobacteria	Gp3	uncultured bacterium; HF730.
S003802726	Acidobacteria	Gp3	uncultured bacterium; HL815.
S000563659	Acidobacteria	Gp3	uncultured bacterium; IheB3-42.
S002342340	Acidobacteria	Gp3	uncultured bacterium; June05-pIII-D02.
S001150178	Acidobacteria	Gp3	uncultured bacterium; KPF200711-143.
S002885140	Acidobacteria	Gp3	uncultured bacterium; lmu-c18.
S002885469	Acidobacteria	Gp3	uncultured bacterium; lmu-c68.
S003317850	Acidobacteria	Gp3	uncultured bacterium; M1-50.
S001268682	Acidobacteria	Gp3	uncultured bacterium; MMA29.
S001268684	Acidobacteria	Gp3	uncultured bacterium; MMA32.
S002905018	Acidobacteria	Gp3	uncultured bacterium; MPB1-260.
S002905273	Acidobacteria	Gp3	uncultured bacterium; MPB2-221.
S002905280	Acidobacteria	Gp3	uncultured bacterium; MPB2-228.
S002885399	Acidobacteria	Gp3	uncultured bacterium; mus-a148.
S002885531	Acidobacteria	Gp3	uncultured bacterium; mus-b166.
S003739660	Acidobacteria	Gp3	uncultured bacterium; NBBAB0409_20.
S001474570	Acidobacteria	Gp3	uncultured bacterium; nbu519b09c1.
S002640712	Acidobacteria	Gp3	uncultured bacterium; ncd1381a06c1.
S002642477	Acidobacteria	Gp3	uncultured bacterium; ncd1407b11c1.
S002644692	Acidobacteria	Gp3	uncultured bacterium; ncd1441h04c1.
S002718609	Acidobacteria	Gp3	uncultured bacterium; ncd2317h03c1.
S001053789	Acidobacteria	Gp3	uncultured bacterium; NiA_DM_26.
S001326114	Acidobacteria	Gp3	uncultured bacterium; noFP_H10.
S000836265	Acidobacteria	Gp3	uncultured bacterium; NR.1.077.
S001235388	Acidobacteria	Gp3	uncultured bacterium; p25a07ok.
S001234473	Acidobacteria	Gp3	uncultured bacterium; p25e22ok.
S002969181	Acidobacteria	Gp3	uncultured bacterium; P7K19f.
S001234916	Acidobacteria	Gp3	uncultured bacterium; p8j09ok.
S000486062	Acidobacteria	Gp3	uncultured bacterium; PK34.
S000486064	Acidobacteria	Gp3	uncultured bacterium; PK50.
S000486073	Acidobacteria	Gp3	uncultured bacterium; PK85.
S000991987	Acidobacteria	Gp3	uncultured bacterium; PS-Ba104.
S000828270	Acidobacteria	Gp3	uncultured bacterium; PW-14.
S002987354	Acidobacteria	Gp3	uncultured bacterium; R20h16S008.
S002436637	Acidobacteria	Gp3	uncultured bacterium; rPB22.
S003700929	Acidobacteria	Gp3	uncultured bacterium; RS-C47.
S003547433	Acidobacteria	Gp3	uncultured bacterium; S1_1.
S002378875	Acidobacteria	Gp3	uncultured bacterium; S-22.
S003426514	Acidobacteria	Gp3	uncultured bacterium; sdm180.
S003695228	Acidobacteria	Gp3	uncultured bacterium; SEAC1AB061.
S000351416	Acidobacteria	Gp3	uncultured bacterium; SHA-261.
S000567018	Acidobacteria	Gp3	uncultured bacterium; TSBb06.
S001295527	Acidobacteria	Gp3	uncultured bacterium; TSCOR002_L01.
S002893920	Acidobacteria	Gp3	uncultured bacterium; TX2_2A14.
S002894034	Acidobacteria	Gp3	uncultured bacterium; TX2_2N10.
S002894037	Acidobacteria	Gp3	uncultured bacterium; TX2_2N24.
S002894225	Acidobacteria	Gp3	uncultured bacterium; TX2_4H23.
S002894387	Acidobacteria	Gp3	uncultured bacterium; TX2_5L23.
S002894614	Acidobacteria	Gp3	uncultured bacterium; TX2_7D03.
S002894821	Acidobacteria	Gp3	uncultured bacterium; TX2_8J16.
S002894879	Acidobacteria	Gp3	uncultured bacterium; TX2_8P23.
S003453862	Acidobacteria	Gp3	uncultured bacterium; WB80.
S001566859	Acidobacteria	Gp3	uncultured bacterium; WC3_151.
S002422540	Acidobacteria	Gp3	uncultured bacterium; WIF20.
S001567139	Acidobacteria	Gp3	uncultured bacterium; WW2_166.
S003425200	Acidobacteria	Gp3	uncultured bacterium; YB-69.
S000490586	Acidobacteria	Gp3	uncultured forest soil bacterium; DUNssu273.
S000490627	Acidobacteria	Gp3	uncultured forest soil bacterium; DUNssu338.
S000101641	Acidobacteria	Gp3	uncultured Holophaga sp.; JG37-AG-58.
S000102345	Acidobacteria	Gp3	uncultured Holophaga sp.; JG37-AG-74.
S001079565	Acidobacteria	Gp3	uncultured soil bacterium; 1_D5.
S003733442	Acidobacteria	Gp3	uncultured soil bacterium; 12-31.
S003733481	Acidobacteria	Gp3	uncultured soil bacterium; 21-9.
S000140297	Acidobacteria	Gp3	uncultured soil bacterium; 462-2.
S002168980	Acidobacteria	Gp3	uncultured soil bacterium; CYB5-21.
S001266843	Acidobacteria	Gp3	uncultured Solibacter sp.; AMIB8.
S000320537	Acidobacteria	Gp3	unidentified Acidobacterium group OPB3.
S000891330	Acidobacteria	Gp4	Acidobacteriaceae bacterium K22.
S002967905	Acidobacteria	Gp4	Candidatus Chloracidobacterium thermophilum B.
S003554104	Acidobacteria	Gp4	uncultured Acidithiobacillus sp.; R4-37.
S001801153	Acidobacteria	Gp4	uncultured Acidobacteria bacterium; 3PJM114.
S001801147	Acidobacteria	Gp4	uncultured Acidobacteria bacterium; 3PJM126.
S000500786	Acidobacteria	Gp4	uncultured Acidobacteria bacterium; 46h5.
S000828827	Acidobacteria	Gp4	uncultured Acidobacteria bacterium; BME6.
S003696407	Acidobacteria	Gp4	uncultured Acidobacteria bacterium; C1.
S000692389	Acidobacteria	Gp4	uncultured Acidobacteria bacterium; E09_WMSP2.
S002158269	Acidobacteria	Gp4	uncultured Acidobacteria bacterium; F1BG09.
S001161497	Acidobacteria	Gp4	uncultured Acidobacteria bacterium; g64.
S002993578	Acidobacteria	Gp4	uncultured Acidobacteria bacterium; HEG_08_055.
S002993822	Acidobacteria	Gp4	uncultured Acidobacteria bacterium; HEG_08_395.
S002903535	Acidobacteria	Gp4	uncultured Acidobacteria bacterium; HG-B0152.
S003430765	Acidobacteria	Gp4	uncultured Acidobacteria bacterium; JZ23.
S002196932	Acidobacteria	Gp4	uncultured Acidobacteria bacterium; KBS_T1_R2_149270_b2.
S002196924	Acidobacteria	Gp4	uncultured Acidobacteria bacterium; KBS_T1_R2_149270_h2.
S002196600	Acidobacteria	Gp4	uncultured Acidobacteria bacterium; KBS_T8_R1_149291_b6.
S002196781	Acidobacteria	Gp4	uncultured Acidobacteria bacterium; KBS_T8_R2_149285_c3.
S002196782	Acidobacteria	Gp4	uncultured Acidobacteria bacterium; KBS_T8_R2_149285_c4.
S002196872	Acidobacteria	Gp4	uncultured Acidobacteria bacterium; KBS_T8_R3_149246_b7.
S002196830	Acidobacteria	Gp4	uncultured Acidobacteria bacterium; KBS_T8_R3_149249_c6.
S002196688	Acidobacteria	Gp4	uncultured Acidobacteria bacterium; KBS_T8_R4_149255_g6.
S000898347	Acidobacteria	Gp4	uncultured Acidobacteria bacterium; NGP 1.
S002500933	Acidobacteria	Gp4	uncultured Acidobacteria bacterium; Ppss_Ma50.
S000020177	Acidobacteria	Gp4	uncultured Acidobacteria bacterium; RB112.
S000020178	Acidobacteria	Gp4	uncultured Acidobacteria bacterium; RB30.
S002994033	Acidobacteria	Gp4	uncultured Acidobacteria bacterium; SEG_08_377.
S002996248	Acidobacteria	Gp4	uncultured Acidobacteria bacterium; SEG_08_674.
S003451837	Acidobacteria	Gp4	uncultured Acidobacteria bacterium; SNNP_2012-50.
S002343464	Acidobacteria	Gp4	uncultured Acidobacteria bacterium; T0322.
S002886979	Acidobacteria	Gp4	uncultured Acidobacteria bacterium; UHAS4.25.
S002472946	Acidobacteria	Gp4	uncultured Acidobacteria bacterium; UMAB-cl-104.
S002040778	Acidobacteria	Gp4	uncultured Acidobacteria bacterium; UMAB-cl-57.
S002382350	Acidobacteria	Gp4	uncultured Acidobacteria bacterium; YNP_SBC_BP4_B26.
S000998556	Acidobacteria	Gp4	uncultured Acidobacteriaceae bacterium; AC3_A1.
S001174378	Acidobacteria	Gp4	uncultured Acidobacteriales bacterium; DGGE gel band Plot21-2H05.
S001202078	Acidobacteria	Gp4	uncultured Acidobacteriales bacterium; Plot03-A07.
S001333863	Acidobacteria	Gp4	uncultured Acidobacteriales bacterium; Plot22-2D12.
S001333864	Acidobacteria	Gp4	uncultured Acidobacteriales bacterium; Plot22-2E01.
S001174514	Acidobacteria	Gp4	uncultured Acidobacteriales bacterium; Plot29-F02.
S001208360	Acidobacteria	Gp4	uncultured Acidobacterium sp.; 16L4.
S000649412	Acidobacteria	Gp4	uncultured Acidobacterium sp.; 20G5.
S002377618	Acidobacteria	Gp4	uncultured Acidobacterium sp.; DOL19.
S003552452	Acidobacteria	Gp4	uncultured Acidobacterium sp.; g192.
S003636369	Acidobacteria	Gp4	uncultured Acidobacterium sp.; Wbfc114.
S003636371	Acidobacteria	Gp4	uncultured Acidobacterium sp.; Wbfc125.
S003636352	Acidobacteria	Gp4	uncultured Acidobacterium sp.; Wbfc34.
S003636353	Acidobacteria	Gp4	uncultured Acidobacterium sp.; Wbfc64.
S003636361	Acidobacteria	Gp4	uncultured Acidobacterium sp.; Wbfc91.
S000018595	Acidobacteria	Gp4	uncultured bacterium Riz6H.
S003307369	Acidobacteria	Gp4	uncultured bacterium; 0502TCLN343.
S002379017	Acidobacteria	Gp4	uncultured bacterium; 100.
S002974144	Acidobacteria	Gp4	uncultured bacterium; 1112851586910.
S002974174	Acidobacteria	Gp4	uncultured bacterium; 1112851586931.
S002974433	Acidobacteria	Gp4	uncultured bacterium; 1112851587087.
S002976640	Acidobacteria	Gp4	uncultured bacterium; 1112863845147.
S002974927	Acidobacteria	Gp4	uncultured bacterium; 1112865250978.
S002379082	Acidobacteria	Gp4	uncultured bacterium; 168.
S002379083	Acidobacteria	Gp4	uncultured bacterium; 169.
S002872022	Acidobacteria	Gp4	uncultured bacterium; 45.
S000355738	Acidobacteria	Gp4	uncultured bacterium; a13152.
S003438201	Acidobacteria	Gp4	uncultured bacterium; A-18.
S002510153	Acidobacteria	Gp4	uncultured bacterium; A467.
S003538039	Acidobacteria	Gp4	uncultured bacterium; AC1C2AG01.
S003537986	Acidobacteria	Gp4	uncultured bacterium; AC1C2BE10.
S003234511	Acidobacteria	Gp4	uncultured bacterium; AN-02.
S003536756	Acidobacteria	Gp4	uncultured bacterium; AN1C1DC02.
S002294810	Acidobacteria	Gp4	uncultured bacterium; AS253O1gO4.
S003230368	Acidobacteria	Gp4	uncultured bacterium; AS83.
S002342364	Acidobacteria	Gp4	uncultured bacterium; Aug05-pVII-D11.
S001287258	Acidobacteria	Gp4	uncultured bacterium; B03_SB3A.
S001683942	Acidobacteria	Gp4	uncultured bacterium; Bas-7-37.
S001683980	Acidobacteria	Gp4	uncultured bacterium; Bas-7-74.
S002202718	Acidobacteria	Gp4	uncultured bacterium; BG102.
S003445410	Acidobacteria	Gp4	uncultured bacterium; BG2-60.
S002294652	Acidobacteria	Gp4	uncultured bacterium; BP089C25.
S003327202	Acidobacteria	Gp4	uncultured bacterium; C 2d-TACK-50.
S003709578	Acidobacteria	Gp4	uncultured bacterium; C-133.
S003327215	Acidobacteria	Gp4	uncultured bacterium; C17-TACK-50.
S001232949	Acidobacteria	Gp4	uncultured bacterium; C21.
S003588907	Acidobacteria	Gp4	uncultured bacterium; CH1-12.
S003603142	Acidobacteria	Gp4	uncultured bacterium; Cima-Soil_30.
S001559113	Acidobacteria	Gp4	uncultured bacterium; CS7.
S003536371	Acidobacteria	Gp4	uncultured bacterium; CT1C1AC10.
S003707884	Acidobacteria	Gp4	uncultured bacterium; D04.
S000960562	Acidobacteria	Gp4	uncultured bacterium; D100_A07.
S002377624	Acidobacteria	Gp4	uncultured bacterium; DOL49.
S003456045	Acidobacteria	Gp4	uncultured bacterium; EMIRGE_OTU_s1t2b_6010.
S003457198	Acidobacteria	Gp4	uncultured bacterium; EMIRGE_OTU_s4t2e_4057.
S002294735	Acidobacteria	Gp4	uncultured bacterium; EP912A0017.
S003949247	Acidobacteria	Gp4	uncultured bacterium; EPS09_OK_001A_59.
S002484829	Acidobacteria	Gp4	uncultured bacterium; Exudates_32_non-tox-H9.
S000840349	Acidobacteria	Gp4	uncultured bacterium; FCPN644.
S000840884	Acidobacteria	Gp4	uncultured bacterium; FCPN766.
S000840581	Acidobacteria	Gp4	uncultured bacterium; FCPU691.
S000930911	Acidobacteria	Gp4	uncultured bacterium; FFCH10171.
S000930626	Acidobacteria	Gp4	uncultured bacterium; FFCH10355.
S000930923	Acidobacteria	Gp4	uncultured bacterium; FFCH10690.
S000930931	Acidobacteria	Gp4	uncultured bacterium; FFCH10945.
S000930936	Acidobacteria	Gp4	uncultured bacterium; FFCH11496.
S000930968	Acidobacteria	Gp4	uncultured bacterium; FFCH15044.
S000930829	Acidobacteria	Gp4	uncultured bacterium; FFCH15247.
S000930972	Acidobacteria	Gp4	uncultured bacterium; FFCH15393.
S000930581	Acidobacteria	Gp4	uncultured bacterium; FFCH15723.
S000930724	Acidobacteria	Gp4	uncultured bacterium; FFCH16571.
S000930846	Acidobacteria	Gp4	uncultured bacterium; FFCH16998.
S000930992	Acidobacteria	Gp4	uncultured bacterium; FFCH17641.
S000931005	Acidobacteria	Gp4	uncultured bacterium; FFCH2447.
S000930874	Acidobacteria	Gp4	uncultured bacterium; FFCH3013.
S000930711	Acidobacteria	Gp4	uncultured bacterium; FFCH3354.
S000930892	Acidobacteria	Gp4	uncultured bacterium; FFCH4979.
S000931041	Acidobacteria	Gp4	uncultured bacterium; FFCH9141.
S000931043	Acidobacteria	Gp4	uncultured bacterium; FFCH9332.
S003735457	Acidobacteria	Gp4	uncultured bacterium; GAS254O1d12.
S003735850	Acidobacteria	Gp4	uncultured bacterium; GB926O3aO2.
S003787012	Acidobacteria	Gp4	uncultured bacterium; GL29901i06.
S003787099	Acidobacteria	Gp4	uncultured bacterium; GM21101i07.
S003785131	Acidobacteria	Gp4	uncultured bacterium; GML0601p06.
S003737056	Acidobacteria	Gp4	uncultured bacterium; GN40315e09.
S003787674	Acidobacteria	Gp4	uncultured bacterium; GT30901c05.
S003787680	Acidobacteria	Gp4	uncultured bacterium; GT30901d01.
S003787683	Acidobacteria	Gp4	uncultured bacterium; GT30901d05.
S003735682	Acidobacteria	Gp4	uncultured bacterium; GTM2193fO8.
S003802557	Acidobacteria	Gp4	uncultured bacterium; HF115.
S003802572	Acidobacteria	Gp4	uncultured bacterium; HF706.
S003802574	Acidobacteria	Gp4	uncultured bacterium; HF710.
S003802582	Acidobacteria	Gp4	uncultured bacterium; HF718.
S003802590	Acidobacteria	Gp4	uncultured bacterium; HF729.
S003802598	Acidobacteria	Gp4	uncultured bacterium; HF820.
S002886034	Acidobacteria	Gp4	uncultured bacterium; HKT_RR17.
S002886067	Acidobacteria	Gp4	uncultured bacterium; HKT_RR58.
S002886024	Acidobacteria	Gp4	uncultured bacterium; HKT_RR6.
S002886026	Acidobacteria	Gp4	uncultured bacterium; HKT_RR9.
S003802703	Acidobacteria	Gp4	uncultured bacterium; HL601.
S003802709	Acidobacteria	Gp4	uncultured bacterium; HL611.
S003802714	Acidobacteria	Gp4	uncultured bacterium; HL617.
S003802722	Acidobacteria	Gp4	uncultured bacterium; HL630.
S003802725	Acidobacteria	Gp4	uncultured bacterium; HL809.
S003802730	Acidobacteria	Gp4	uncultured bacterium; HL820.
S003802737	Acidobacteria	Gp4	uncultured bacterium; HL927.
S003656429	Acidobacteria	Gp4	uncultured bacterium; HQ_Well_08E.
S003656442	Acidobacteria	Gp4	uncultured bacterium; HQ_Well_10Eb.
S001787762	Acidobacteria	Gp4	uncultured bacterium; Hswb-56.
S001787758	Acidobacteria	Gp4	uncultured bacterium; Hswb-9.
S000731818	Acidobacteria	Gp4	uncultured bacterium; JSC9-G.
S002342319	Acidobacteria	Gp4	uncultured bacterium; June07-pIV-E10.
S002295319	Acidobacteria	Gp4	uncultured bacterium; KK1380003.
S000731903	Acidobacteria	Gp4	uncultured bacterium; KSC6-59.
S000731904	Acidobacteria	Gp4	uncultured bacterium; KSC6-61.
S003693958	Acidobacteria	Gp4	uncultured bacterium; LONG_SPR_05G.
S003654419	Acidobacteria	Gp4	uncultured bacterium; lp012.
S000976099	Acidobacteria	Gp4	uncultured bacterium; M0C19.
S003634427	Acidobacteria	Gp4	uncultured bacterium; M83.
S003737349	Acidobacteria	Gp4	uncultured bacterium; MD20362h12.
S003737430	Acidobacteria	Gp4	uncultured bacterium; MD2O4O3f1O.
S003733567	Acidobacteria	Gp4	uncultured bacterium; MF-18.
S001395589	Acidobacteria	Gp4	uncultured bacterium; nbu60h09c1.
S002062692	Acidobacteria	Gp4	uncultured bacterium; ncd109e04c1.
S002652663	Acidobacteria	Gp4	uncultured bacterium; ncd1518d07c1.
S002696879	Acidobacteria	Gp4	uncultured bacterium; ncd2052e11c2.
S002704006	Acidobacteria	Gp4	uncultured bacterium; ncd2136g06c1.
S002718119	Acidobacteria	Gp4	uncultured bacterium; ncd2309g11c1.
S002068247	Acidobacteria	Gp4	uncultured bacterium; ncd259f01c1.
S002112080	Acidobacteria	Gp4	uncultured bacterium; ncd874h11c1.
S002113191	Acidobacteria	Gp4	uncultured bacterium; ncd892e12c1.
S001053771	Acidobacteria	Gp4	uncultured bacterium; NiA_DM_4.
S000836296	Acidobacteria	Gp4	uncultured bacterium; NR.1.128.
S000836242	Acidobacteria	Gp4	uncultured bacterium; NR.4.007.
S003206602	Acidobacteria	Gp4	uncultured bacterium; NR4.
S003543187	Acidobacteria	Gp4	uncultured bacterium; OTU-X1-4.
S001234375	Acidobacteria	Gp4	uncultured bacterium; p26j16ok.
S001235182	Acidobacteria	Gp4	uncultured bacterium; p27e07ok.
S003547557	Acidobacteria	Gp4	uncultured bacterium; P7_9.
S003547554	Acidobacteria	Gp4	uncultured bacterium; P8_46.
S003647369	Acidobacteria	Gp4	uncultured bacterium; PAE-PLA_8.
S000486078	Acidobacteria	Gp4	uncultured bacterium; PK294.
S003547435	Acidobacteria	Gp4	uncultured bacterium; S1_125.
S003547437	Acidobacteria	Gp4	uncultured bacterium; S1_186.
S001033787	Acidobacteria	Gp4	uncultured bacterium; S11-79.
S003547553	Acidobacteria	Gp4	uncultured bacterium; S2_49.
S001033815	Acidobacteria	Gp4	uncultured bacterium; S8-6.
S002514008	Acidobacteria	Gp4	uncultured bacterium; SBRAC6.
S001181507	Acidobacteria	Gp4	uncultured bacterium; SHFH398.
S003438148	Acidobacteria	Gp4	uncultured bacterium; SL-AM2-10.
S003546158	Acidobacteria	Gp4	uncultured bacterium; SMC-PS-27.
S003798665	Acidobacteria	Gp4	uncultured bacterium; TERI-AS66.
S002519812	Acidobacteria	Gp4	uncultured bacterium; TP-SL-B-208.
S002893804	Acidobacteria	Gp4	uncultured bacterium; TX2_1A21.
S002893815	Acidobacteria	Gp4	uncultured bacterium; TX2_1B22.
S002893857	Acidobacteria	Gp4	uncultured bacterium; TX2_1H01.
S002893872	Acidobacteria	Gp4	uncultured bacterium; TX2_1J13.
S002893874	Acidobacteria	Gp4	uncultured bacterium; TX2_1J18.
S002893890	Acidobacteria	Gp4	uncultured bacterium; TX2_1L21.
S002893963	Acidobacteria	Gp4	uncultured bacterium; TX2_2E19.
S002894086	Acidobacteria	Gp4	uncultured bacterium; TX2_3F22.
S002894181	Acidobacteria	Gp4	uncultured bacterium; TX2_4D20.
S002894248	Acidobacteria	Gp4	uncultured bacterium; TX2_4K09.
S002894281	Acidobacteria	Gp4	uncultured bacterium; TX2_4O14.
S002894282	Acidobacteria	Gp4	uncultured bacterium; TX2_4O18.
S002894372	Acidobacteria	Gp4	uncultured bacterium; TX2_5J23.
S002894389	Acidobacteria	Gp4	uncultured bacterium; TX2_5M06.
S002894395	Acidobacteria	Gp4	uncultured bacterium; TX2_5N01.
S002894433	Acidobacteria	Gp4	uncultured bacterium; TX2_6B02.
S002894481	Acidobacteria	Gp4	uncultured bacterium; TX2_6G02.
S002894496	Acidobacteria	Gp4	uncultured bacterium; TX2_6H08.
S002894511	Acidobacteria	Gp4	uncultured bacterium; TX2_6J13.
S002894533	Acidobacteria	Gp4	uncultured bacterium; TX2_6L22.
S002894552	Acidobacteria	Gp4	uncultured bacterium; TX2_6N10.
S002894581	Acidobacteria	Gp4	uncultured bacterium; TX2_6P21.
S002894714	Acidobacteria	Gp4	uncultured bacterium; TX2_7N04.
S002894757	Acidobacteria	Gp4	uncultured bacterium; TX2_8C20.
S002894840	Acidobacteria	Gp4	uncultured bacterium; TX2_8L08.
S002419621	Acidobacteria	Gp4	uncultured bacterium; V201-196.
S001287660	Acidobacteria	Gp4	uncultured bacterium; V65_15a7.
S001326825	Acidobacteria	Gp4	uncultured bacterium; VB74.
S001566843	Acidobacteria	Gp4	uncultured bacterium; WC3_130.
S002422530	Acidobacteria	Gp4	uncultured bacterium; WIF87.
S003206581	Acidobacteria	Gp4	uncultured bacterium; WR9.
S001566999	Acidobacteria	Gp4	uncultured bacterium; WW1_a61.
S003425142	Acidobacteria	Gp4	uncultured bacterium; YB-11.
S003425160	Acidobacteria	Gp4	uncultured bacterium; YB-29.
S003425178	Acidobacteria	Gp4	uncultured bacterium; YB-47.
S003704833	Acidobacteria	Gp4	uncultured bacterium; YC1_B10.
S003803243	Acidobacteria	Gp4	uncultured bacterium; YF1030.
S003803165	Acidobacteria	Gp4	uncultured bacterium; YF704.
S003425250	Acidobacteria	Gp4	uncultured bacterium; YJ-16.
S003803064	Acidobacteria	Gp4	uncultured bacterium; YL1026.
S003425384	Acidobacteria	Gp4	uncultured bacterium; YL-32.
S003802913	Acidobacteria	Gp4	uncultured bacterium; YL502.
S003802919	Acidobacteria	Gp4	uncultured bacterium; YL508.
S003802937	Acidobacteria	Gp4	uncultured bacterium; YL528.
S003802948	Acidobacteria	Gp4	uncultured bacterium; YL610.
S003802984	Acidobacteria	Gp4	uncultured bacterium; YL721.
S003802999	Acidobacteria	Gp4	uncultured bacterium; YL813.
S003803004	Acidobacteria	Gp4	uncultured bacterium; YL818.
S003425478	Acidobacteria	Gp4	uncultured bacterium; YM-31.
S003425491	Acidobacteria	Gp4	uncultured bacterium; YM-44.
S003425560	Acidobacteria	Gp4	uncultured bacterium; YT-7.
S003802796	Acidobacteria	Gp4	uncultured bacterium; YZ609.
S003802799	Acidobacteria	Gp4	uncultured bacterium; YZ613.
S003802841	Acidobacteria	Gp4	uncultured bacterium; YZ802.
S003802875	Acidobacteria	Gp4	uncultured bacterium; YZ916.
S000807802	Acidobacteria	Gp4	uncultured organism; DLE014.
S000807806	Acidobacteria	Gp4	uncultured organism; DLE100.
S000807781	Acidobacteria	Gp4	uncultured organism; EME118.
S003444019	Acidobacteria	Gp4	uncultured Paenibacillus sp.; C-09.
S000340057	Acidobacteria	Gp4	uncultured sludge bacterium H44.
S003598553	Acidobacteria	Gp4	uncultured soil bacterium; B036.
S000405845	Acidobacteria	Gp4	uncultured soil bacterium; DS-100.
S000898366	Acidobacteria	Gp4	uncultured soil bacterium; IPL 40.
S000320928	Acidobacteria	Gp4	unidentified bacterium; 2951.
S002994313	Acidobacteria	Gp5	uncultured Acidobacteria bacterium; AEW_08_520.
S002993896	Acidobacteria	Gp5	uncultured Acidobacteria bacterium; SEG_08_053.
S002996274	Acidobacteria	Gp5	uncultured Acidobacteria bacterium; SEG_08_710.
S001250901	Acidobacteria	Gp5	uncultured bacterium; 1Fe.
S000657363	Acidobacteria	Gp5	uncultured bacterium; BS34.
S002501480	Acidobacteria	Gp5	uncultured bacterium; C94.
S001053117	Acidobacteria	Gp5	uncultured bacterium; CM103.
S000666809	Acidobacteria	Gp5	uncultured bacterium; FAC46.
S000930766	Acidobacteria	Gp5	uncultured bacterium; FFCH11368.
S000689928	Acidobacteria	Gp5	uncultured bacterium; FS266-72B-03.
S002885333	Acidobacteria	Gp5	uncultured bacterium; mus-b75.
S003230375	Acidobacteria	Gp5	uncultured bacterium; NS03.
S002175979	Acidobacteria	Gp5	uncultured bacterium; T214.
S000135147	Acidobacteria	Gp5	uncultured delta proteobacterium; MBAE48.
S000102347	Acidobacteria	Gp5	uncultured Holophaga sp.; JG37-AG-149.
S000261712	Acidobacteria	Gp5	uncultured soil bacterium; 201.
S000500777	Acidobacteria	Gp6	uncultured Acidobacteria bacterium; 23k22.
S003311945	Acidobacteria	Gp6	uncultured Acidobacteria bacterium; 27H.
S001322143	Acidobacteria	Gp6	uncultured Acidobacteria bacterium; 49.
S000904056	Acidobacteria	Gp6	uncultured Acidobacteria bacterium; 49S1_2B_67.
S002993209	Acidobacteria	Gp6	uncultured Acidobacteria bacterium; AEG_08_050.
S002993445	Acidobacteria	Gp6	uncultured Acidobacteria bacterium; AEG_08_386.
S002993503	Acidobacteria	Gp6	uncultured Acidobacteria bacterium; AEG_08_490.
S003225697	Acidobacteria	Gp6	uncultured Acidobacteria bacterium; Alchichica_AQ1_1_1B_47.
S001267118	Acidobacteria	Gp6	uncultured Acidobacteria bacterium; AMBB11.
S001267056	Acidobacteria	Gp6	uncultured Acidobacteria bacterium; AMCC11.
S000703176	Acidobacteria	Gp6	uncultured Acidobacteria bacterium; CAL5.
S003689040	Acidobacteria	Gp6	uncultured Acidobacteria bacterium; DM4-21.
S000970062	Acidobacteria	Gp6	uncultured Acidobacteria bacterium; DON17.
S000970074	Acidobacteria	Gp6	uncultured Acidobacteria bacterium; DON5.
S003436639	Acidobacteria	Gp6	uncultured Acidobacteria bacterium; DZ70.
S001285692	Acidobacteria	Gp6	uncultured Acidobacteria bacterium; E131.
S002993539	Acidobacteria	Gp6	uncultured Acidobacteria bacterium; HEG_08_001.
S002993805	Acidobacteria	Gp6	uncultured Acidobacteria bacterium; HEG_08_376.
S002994567	Acidobacteria	Gp6	uncultured Acidobacteria bacterium; HEW_08_413.
S000019048	Acidobacteria	Gp6	uncultured Acidobacteria bacterium; iii3-7.
S002197102	Acidobacteria	Gp6	uncultured Acidobacteria bacterium; KBS_T1_R1_149276_g6.
S002196984	Acidobacteria	Gp6	uncultured Acidobacteria bacterium; KBS_T1_R5_149258_b7.
S002196982	Acidobacteria	Gp6	uncultured Acidobacteria bacterium; KBS_T1_R5_149258_d2.
S002196713	Acidobacteria	Gp6	uncultured Acidobacteria bacterium; KBS_T8_R2_149282_g4.
S002196873	Acidobacteria	Gp6	uncultured Acidobacteria bacterium; KBS_T8_R3_149246_b5.
S002196814	Acidobacteria	Gp6	uncultured Acidobacteria bacterium; KBS_T8_R3_149249_d6.
S000930244	Acidobacteria	Gp6	uncultured Acidobacteria bacterium; KM3-187-G1.
S003217384	Acidobacteria	Gp6	uncultured Acidobacteria bacterium; KWK6F.64.
S000019608	Acidobacteria	Gp6	uncultured Acidobacteria bacterium; mb2430.
S000716546	Acidobacteria	Gp6	uncultured Acidobacteria bacterium; MSB-3H10.
S000017996	Acidobacteria	Gp6	uncultured Acidobacteria bacterium; RB24.
S000019047	Acidobacteria	Gp6	uncultured Acidobacteria bacterium; RB40.
S002993874	Acidobacteria	Gp6	uncultured Acidobacteria bacterium; SEG_08_003.
S002993966	Acidobacteria	Gp6	uncultured Acidobacteria bacterium; SEG_08_211.
S002993978	Acidobacteria	Gp6	uncultured Acidobacteria bacterium; SEG_08_235.
S002993988	Acidobacteria	Gp6	uncultured Acidobacteria bacterium; SEG_08_260.
S002994073	Acidobacteria	Gp6	uncultured Acidobacteria bacterium; SEG_08_513.
S002996141	Acidobacteria	Gp6	uncultured Acidobacteria bacterium; SEG_08_539.
S002996142	Acidobacteria	Gp6	uncultured Acidobacteria bacterium; SEG_08_540.
S002996156	Acidobacteria	Gp6	uncultured Acidobacteria bacterium; SEG_08_561.
S002996205	Acidobacteria	Gp6	uncultured Acidobacteria bacterium; SEG_08_620.
S002996213	Acidobacteria	Gp6	uncultured Acidobacteria bacterium; SEG_08_631.
S002996225	Acidobacteria	Gp6	uncultured Acidobacteria bacterium; SEG_08_645.
S002996232	Acidobacteria	Gp6	uncultured Acidobacteria bacterium; SEG_08_656.
S002996239	Acidobacteria	Gp6	uncultured Acidobacteria bacterium; SEG_08_663.
S002996251	Acidobacteria	Gp6	uncultured Acidobacteria bacterium; SEG_08_678.
S002996253	Acidobacteria	Gp6	uncultured Acidobacteria bacterium; SEG_08_680.
S002996257	Acidobacteria	Gp6	uncultured Acidobacteria bacterium; SEG_08_688.
S002996260	Acidobacteria	Gp6	uncultured Acidobacteria bacterium; SEG_08_693.
S003451882	Acidobacteria	Gp6	uncultured Acidobacteria bacterium; SNNP_2012-95.
S002932927	Acidobacteria	Gp6	uncultured Acidobacteria bacterium; T222A7.
S002932933	Acidobacteria	Gp6	uncultured Acidobacteria bacterium; T222D5.
S002932941	Acidobacteria	Gp6	uncultured Acidobacteria bacterium; T222F9.
S002932888	Acidobacteria	Gp6	uncultured Acidobacteria bacterium; T22A2.
S002932915	Acidobacteria	Gp6	uncultured Acidobacteria bacterium; T22G3.
S001174364	Acidobacteria	Gp6	uncultured Acidobacteriales bacterium; DGGE gel band Plot21-2E07.
S001174408	Acidobacteria	Gp6	uncultured Acidobacteriales bacterium; DGGE gel band Plot21-F04.
S003592001	Acidobacteria	Gp6	uncultured Acidobacteriales bacterium; MLS92.
S001202038	Acidobacteria	Gp6	uncultured Acidobacteriales bacterium; Plot03-2D01.
S002900680	Acidobacteria	Gp6	uncultured Acidobacteriales bacterium; RCTUN3.
S000989544	Acidobacteria	Gp6	uncultured Acidobacterium sp.; HCM3MC83_2C_FL.
S002037800	Acidobacteria	Gp6	uncultured bacterium gp6; MWR-B3.
S000017559	Acidobacteria	Gp6	uncultured bacterium Riz6I.
S002974000	Acidobacteria	Gp6	uncultured bacterium; 1112855455237.
S002976687	Acidobacteria	Gp6	uncultured bacterium; 1112863845188.
S002975732	Acidobacteria	Gp6	uncultured bacterium; 1112864242129.
S002974716	Acidobacteria	Gp6	uncultured bacterium; 1112865250844.
S002976367	Acidobacteria	Gp6	uncultured bacterium; 1112865261766.
S000904260	Acidobacteria	Gp6	uncultured bacterium; 11B-17.
S001160923	Acidobacteria	Gp6	uncultured bacterium; 128H18.
S001160941	Acidobacteria	Gp6	uncultured bacterium; 158I24.
S001255902	Acidobacteria	Gp6	uncultured bacterium; 1P-2-G21.
S001250855	Acidobacteria	Gp6	uncultured bacterium; 259.
S001250930	Acidobacteria	Gp6	uncultured bacterium; 28H2B.
S001250898	Acidobacteria	Gp6	uncultured bacterium; 38Pe.
S001250899	Acidobacteria	Gp6	uncultured bacterium; 39Pe.
S001800414	Acidobacteria	Gp6	uncultured bacterium; 3y-29.
S000729052	Acidobacteria	Gp6	uncultured bacterium; 5-35.
S001250860	Acidobacteria	Gp6	uncultured bacterium; 59.
S003536063	Acidobacteria	Gp6	uncultured bacterium; AC0C1CC02.
S003537604	Acidobacteria	Gp6	uncultured bacterium; AC0C2BC01.
S003536565	Acidobacteria	Gp6	uncultured bacterium; AC1C1CE09.
S003537943	Acidobacteria	Gp6	uncultured bacterium; AC1C2BB01.
S000657216	Acidobacteria	Gp6	uncultured bacterium; AH32.
S000829293	Acidobacteria	Gp6	uncultured bacterium; Amb_16S_1060.
S000370492	Acidobacteria	Gp6	uncultured bacterium; Amsterdam-2B-52; BC20-2B-52.
S003536121	Acidobacteria	Gp6	uncultured bacterium; AN0C1CB01.
S003536122	Acidobacteria	Gp6	uncultured bacterium; AN0C1CG07.
S003536722	Acidobacteria	Gp6	uncultured bacterium; AN1C1BA12.
S003536678	Acidobacteria	Gp6	uncultured bacterium; AN1C1CA04.
S003536704	Acidobacteria	Gp6	uncultured bacterium; AN1C1CH12.
S002343094	Acidobacteria	Gp6	uncultured bacterium; AS-41.
S003687233	Acidobacteria	Gp6	uncultured bacterium; BA102-C46-seq.
S000976312	Acidobacteria	Gp6	uncultured bacterium; BacC-s_027.
S002294921	Acidobacteria	Gp6	uncultured bacterium; BL1288aO3.
S000616357	Acidobacteria	Gp6	uncultured bacterium; BS092.
S000657373	Acidobacteria	Gp6	uncultured bacterium; BS45.
S003058308	Acidobacteria	Gp6	uncultured bacterium; BT1216.
S003707808	Acidobacteria	Gp6	uncultured bacterium; C08.
S003327212	Acidobacteria	Gp6	uncultured bacterium; C14-TACK-50.
S000435555	Acidobacteria	Gp6	uncultured bacterium; CCM8b.
S002507563	Acidobacteria	Gp6	uncultured bacterium; CK3.
S003535862	Acidobacteria	Gp6	uncultured bacterium; CT0C1AB09.
S003536876	Acidobacteria	Gp6	uncultured bacterium; CT14C1BA09.
S003536399	Acidobacteria	Gp6	uncultured bacterium; CT1C1CB04.
S003694211	Acidobacteria	Gp6	uncultured bacterium; DH_120FT_03G.
S003256299	Acidobacteria	Gp6	uncultured bacterium; EE-3-B6.
S002422487	Acidobacteria	Gp6	uncultured bacterium; EIF100.
S000830410	Acidobacteria	Gp6	uncultured bacterium; Elev_16S_1065.
S000840874	Acidobacteria	Gp6	uncultured bacterium; FCPS507.
S000930738	Acidobacteria	Gp6	uncultured bacterium; FFCH10347.
S000930753	Acidobacteria	Gp6	uncultured bacterium; FFCH10875.
S000930755	Acidobacteria	Gp6	uncultured bacterium; FFCH10983.
S000930629	Acidobacteria	Gp6	uncultured bacterium; FFCH11179.
S000930795	Acidobacteria	Gp6	uncultured bacterium; FFCH12663.
S000930800	Acidobacteria	Gp6	uncultured bacterium; FFCH12985.
S000930801	Acidobacteria	Gp6	uncultured bacterium; FFCH13082.
S000930631	Acidobacteria	Gp6	uncultured bacterium; FFCH13129.
S000930803	Acidobacteria	Gp6	uncultured bacterium; FFCH13176.
S000930971	Acidobacteria	Gp6	uncultured bacterium; FFCH15129.
S000930725	Acidobacteria	Gp6	uncultured bacterium; FFCH15151.
S000930973	Acidobacteria	Gp6	uncultured bacterium; FFCH15487.
S000930977	Acidobacteria	Gp6	uncultured bacterium; FFCH16483.
S000930621	Acidobacteria	Gp6	uncultured bacterium; FFCH18211.
S000930624	Acidobacteria	Gp6	uncultured bacterium; FFCH4800.
S000930637	Acidobacteria	Gp6	uncultured bacterium; FFCH5465.
S000930588	Acidobacteria	Gp6	uncultured bacterium; FFCH5755.
S000930855	Acidobacteria	Gp6	uncultured bacterium; FFCH9467.
S002863808	Acidobacteria	Gp6	uncultured bacterium; G2-53.
S003735885	Acidobacteria	Gp6	uncultured bacterium; GB926O3fO9.
S003541290	Acidobacteria	Gp6	uncultured bacterium; GBc128.
S003541300	Acidobacteria	Gp6	uncultured bacterium; GBc163.
S002294907	Acidobacteria	Gp6	uncultured bacterium; GBL17O74.
S003737027	Acidobacteria	Gp6	uncultured bacterium; GBO51O1hO6.
S003786945	Acidobacteria	Gp6	uncultured bacterium; GL29901a01.
S003787496	Acidobacteria	Gp6	uncultured bacterium; GRF1171a02.
S002973797	Acidobacteria	Gp6	uncultured bacterium; GT30801f10.
S002200589	Acidobacteria	Gp6	uncultured bacterium; HDB_SION1544.
S002200758	Acidobacteria	Gp6	uncultured bacterium; HDB_SIOO1105.
S002201612	Acidobacteria	Gp6	uncultured bacterium; HDB_SIPO486.
S002201691	Acidobacteria	Gp6	uncultured bacterium; HDB_SIPO705.
S002201730	Acidobacteria	Gp6	uncultured bacterium; HDB_SIPP426.
S003656405	Acidobacteria	Gp6	uncultured bacterium; HQ_Well_03E.
S003543655	Acidobacteria	Gp6	uncultured bacterium; HWGB-5.
S000331343	Acidobacteria	Gp6	uncultured bacterium; Kazan-1B-08/BC19-1B-08.
S001150199	Acidobacteria	Gp6	uncultured bacterium; KPF200711-136.
S003654466	Acidobacteria	Gp6	uncultured bacterium; lp059.
S003654479	Acidobacteria	Gp6	uncultured bacterium; lp072.
S003654486	Acidobacteria	Gp6	uncultured bacterium; lp079.
S003654491	Acidobacteria	Gp6	uncultured bacterium; lp084.
S002302388	Acidobacteria	Gp6	uncultured bacterium; Luq_GN460_013.
S003317852	Acidobacteria	Gp6	uncultured bacterium; M1-64.
S000996903	Acidobacteria	Gp6	uncultured bacterium; mbI-b47.
S001262450	Acidobacteria	Gp6	uncultured bacterium; MBR-8_LF_BF80.
S001325149	Acidobacteria	Gp6	uncultured bacterium; MidBa10.
S000889979	Acidobacteria	Gp6	uncultured bacterium; MidBa14.
S002905011	Acidobacteria	Gp6	uncultured bacterium; MPB1-253.
S002885810	Acidobacteria	Gp6	uncultured bacterium; mus-c99.
S002687622	Acidobacteria	Gp6	uncultured bacterium; ncd2019c08c1.
S002727873	Acidobacteria	Gp6	uncultured bacterium; ncd2386b09c1.
S002074206	Acidobacteria	Gp6	uncultured bacterium; ncd244e03c1.
S001053774	Acidobacteria	Gp6	uncultured bacterium; NiA_DM_9.
S000410852	Acidobacteria	Gp6	uncultured bacterium; oc27.
S001562363	Acidobacteria	Gp6	uncultured bacterium; P002.
S001235256	Acidobacteria	Gp6	uncultured bacterium; p11k11ok.
S001234993	Acidobacteria	Gp6	uncultured bacterium; p25e10ok.
S001234392	Acidobacteria	Gp6	uncultured bacterium; p32j22ok.
S001234943	Acidobacteria	Gp6	uncultured bacterium; p6f01ok.
S001234806	Acidobacteria	Gp6	uncultured bacterium; p9g14ok.
S003700741	Acidobacteria	Gp6	uncultured bacterium; RS-A041.
S003700771	Acidobacteria	Gp6	uncultured bacterium; RS-A071.
S003700802	Acidobacteria	Gp6	uncultured bacterium; RS-A102.
S003547439	Acidobacteria	Gp6	uncultured bacterium; S1_37.
S003547550	Acidobacteria	Gp6	uncultured bacterium; S2_161.
S003453574	Acidobacteria	Gp6	uncultured bacterium; S3.
S003438117	Acidobacteria	Gp6	uncultured bacterium; SL-AM1-2.
S002150647	Acidobacteria	Gp6	uncultured bacterium; SSOTU86.
S003798655	Acidobacteria	Gp6	uncultured bacterium; TERI-AS55.
S003798662	Acidobacteria	Gp6	uncultured bacterium; TERI-AS63.
S002516260	Acidobacteria	Gp6	uncultured bacterium; TP-AM-B152.
S002926756	Acidobacteria	Gp6	uncultured bacterium; TP-DE-B40.
S001296657	Acidobacteria	Gp6	uncultured bacterium; TSSUR001_D06.
S002893861	Acidobacteria	Gp6	uncultured bacterium; TX2_1H08.
S002893940	Acidobacteria	Gp6	uncultured bacterium; TX2_2C12.
S002893976	Acidobacteria	Gp6	uncultured bacterium; TX2_2F21.
S002894046	Acidobacteria	Gp6	uncultured bacterium; TX2_2O22.
S002894114	Acidobacteria	Gp6	uncultured bacterium; TX2_3K05.
S002894215	Acidobacteria	Gp6	uncultured bacterium; TX2_4H02.
S002894220	Acidobacteria	Gp6	uncultured bacterium; TX2_4H11.
S002894274	Acidobacteria	Gp6	uncultured bacterium; TX2_4N03.
S002894363	Acidobacteria	Gp6	uncultured bacterium; TX2_5J02.
S002894523	Acidobacteria	Gp6	uncultured bacterium; TX2_6K21.
S002894546	Acidobacteria	Gp6	uncultured bacterium; TX2_6M16.
S002894553	Acidobacteria	Gp6	uncultured bacterium; TX2_6N11.
S002894561	Acidobacteria	Gp6	uncultured bacterium; TX2_6O03.
S002894566	Acidobacteria	Gp6	uncultured bacterium; TX2_6O12.
S002894619	Acidobacteria	Gp6	uncultured bacterium; TX2_7D22.
S002894620	Acidobacteria	Gp6	uncultured bacterium; TX2_7D23.
S002894687	Acidobacteria	Gp6	uncultured bacterium; TX2_7K05.
S002894688	Acidobacteria	Gp6	uncultured bacterium; TX2_7K09.
S002894765	Acidobacteria	Gp6	uncultured bacterium; TX2_8D08.
S002422542	Acidobacteria	Gp6	uncultured bacterium; WIF24.
S002422546	Acidobacteria	Gp6	uncultured bacterium; WIF37.
S003631364	Acidobacteria	Gp6	uncultured bacterium; WRFC75.
S001567000	Acidobacteria	Gp6	uncultured bacterium; WW1_a64.
S003803186	Acidobacteria	Gp6	uncultured bacterium; YF729.
S003554107	Acidobacteria	Gp6	uncultured Candidatus Desulforudis sp.; R4-45.
S003552115	Acidobacteria	Gp6	uncultured Geobacter sp.; R1-62.
S000103033	Acidobacteria	Gp6	uncultured Holophaga sp.; JG37-AG-145.
S000102022	Acidobacteria	Gp6	uncultured Holophaga sp.; JG37-AG-56.
S000103031	Acidobacteria	Gp6	uncultured Holophaga sp.; JG37-AG-73.
S003443982	Acidobacteria	Gp6	uncultured Holophaga sp.; R5-25.
S000661291	Acidobacteria	Gp6	uncultured organism; ctg_NISA206.
S000831142	Acidobacteria	Gp6	uncultured proteobacterium; Elev_16S_1825.
S000340015	Acidobacteria	Gp6	uncultured sludge bacterium A22.
S000140296	Acidobacteria	Gp6	uncultured soil bacterium; 210-1.
S000140630	Acidobacteria	Gp6	uncultured soil bacterium; 26-1.
S000405868	Acidobacteria	Gp6	uncultured soil bacterium; ABS-10.
S000405860	Acidobacteria	Gp6	uncultured soil bacterium; ABS-407.
S000888252	Acidobacteria	Gp6	uncultured soil bacterium; F6-171.
S002900678	Acidobacteria	Gp6	uncultured Sphingomonas sp.; RCTUN1.
S003552141	Acidobacteria	Gp6	uncultured Thermaerobacter sp.; R1-98.
S003204767	Acidobacteria	Gp7	uncultured Acidobacteria bacterium; Agri_anode1_151.
S001056056	Acidobacteria	Gp7	uncultured Acidobacteria bacterium; B294.
S003642759	Acidobacteria	Gp7	uncultured Acidobacteria bacterium; bsc33.
S002903676	Acidobacteria	Gp7	uncultured Acidobacteria bacterium; HG-B02142.
S000017480	Acidobacteria	Gp7	uncultured Acidobacteria bacterium; iii1-8.
S003591986	Acidobacteria	Gp7	uncultured Acidobacteria bacterium; MLS13.
S000850939	Acidobacteria	Gp7	uncultured Acidobacteria bacterium; MVS-51.
S002500934	Acidobacteria	Gp7	uncultured Acidobacteria bacterium; Ppss_Ma140.
S002472955	Acidobacteria	Gp7	uncultured Acidobacteria bacterium; UMAB-cl-113.
S003644314	Acidobacteria	Gp7	uncultured Acidobacteria bacterium; Wbfc136.
S001569292	Acidobacteria	Gp7	uncultured Acidobacterium sp.; sw-xj162.
S001569303	Acidobacteria	Gp7	uncultured Acidobacterium sp.; sw-xj292.
S003636355	Acidobacteria	Gp7	uncultured Acidobacterium sp.; Wbfc76.
S000114804	Acidobacteria	Gp7	uncultured bacterium SJA-36.
S002976754	Acidobacteria	Gp7	uncultured bacterium; 1112863845249.
S000565066	Acidobacteria	Gp7	uncultured bacterium; 1174-1091-17.
S002984773	Acidobacteria	Gp7	uncultured bacterium; 12TCLN163.
S001559731	Acidobacteria	Gp7	uncultured bacterium; 2420.
S001559961	Acidobacteria	Gp7	uncultured bacterium; 6B.
S001749724	Acidobacteria	Gp7	uncultured bacterium; ACS49.
S001598366	Acidobacteria	Gp7	uncultured bacterium; AK1AB1_08B.
S001598426	Acidobacteria	Gp7	uncultured bacterium; AK4AB1_04H.
S001598476	Acidobacteria	Gp7	uncultured bacterium; AK4AB2_09F.
S002342375	Acidobacteria	Gp7	uncultured bacterium; Aug05-pVII-D05.
S000617849	Acidobacteria	Gp7	uncultured bacterium; B2_33BS.
S002510420	Acidobacteria	Gp7	uncultured bacterium; D148.
S002510522	Acidobacteria	Gp7	uncultured bacterium; E206.
S003456083	Acidobacteria	Gp7	uncultured bacterium; EMIRGE_OTU_s1t2b_7456.
S003456590	Acidobacteria	Gp7	uncultured bacterium; EMIRGE_OTU_s2b2b_12884.
S003456411	Acidobacteria	Gp7	uncultured bacterium; EMIRGE_OTU_s2b2b_3303.
S000930707	Acidobacteria	Gp7	uncultured bacterium; FFCH10391.
S000930609	Acidobacteria	Gp7	uncultured bacterium; FFCH12308.
S000930806	Acidobacteria	Gp7	uncultured bacterium; FFCH13489.
S000930830	Acidobacteria	Gp7	uncultured bacterium; FFCH1532.
S000930834	Acidobacteria	Gp7	uncultured bacterium; FFCH15684.
S000930883	Acidobacteria	Gp7	uncultured bacterium; FFCH3935.
S002200989	Acidobacteria	Gp7	uncultured bacterium; HDB_SIOP820.
S003307652	Acidobacteria	Gp7	uncultured bacterium; L2CLN29.
S003654518	Acidobacteria	Gp7	uncultured bacterium; lp111.
S003634426	Acidobacteria	Gp7	uncultured bacterium; M82.
S001235172	Acidobacteria	Gp7	uncultured bacterium; p9a10ok.
S003700736	Acidobacteria	Gp7	uncultured bacterium; RS-A036.
S003206640	Acidobacteria	Gp7	uncultured bacterium; SB29.
S002516270	Acidobacteria	Gp7	uncultured bacterium; TP-AM-B106.
S001297080	Acidobacteria	Gp7	uncultured bacterium; TSSUR003_K02.
S002893810	Acidobacteria	Gp7	uncultured bacterium; TX2_1B10.
S002893933	Acidobacteria	Gp7	uncultured bacterium; TX2_2B18.
S002894076	Acidobacteria	Gp7	uncultured bacterium; TX2_3D15.
S002894102	Acidobacteria	Gp7	uncultured bacterium; TX2_3I11.
S002894262	Acidobacteria	Gp7	uncultured bacterium; TX2_4L20.
S002894492	Acidobacteria	Gp7	uncultured bacterium; TX2_6G23.
S002894504	Acidobacteria	Gp7	uncultured bacterium; TX2_6I11.
S002894536	Acidobacteria	Gp7	uncultured bacterium; TX2_6M02.
S002894544	Acidobacteria	Gp7	uncultured bacterium; TX2_6M13.
S002894672	Acidobacteria	Gp7	uncultured bacterium; TX2_7I18.
S002894814	Acidobacteria	Gp7	uncultured bacterium; TX2_8I21.
S002894819	Acidobacteria	Gp7	uncultured bacterium; TX2_8J11.
S003704878	Acidobacteria	Gp7	uncultured bacterium; YC1_B93.
S003606243	Acidobacteria	Gp7	uncultured Geobacter sp.; R5-17.
S000102032	Acidobacteria	Gp7	uncultured Holophaga sp.; GuBH2-AG-47.
S003733482	Acidobacteria	Gp7	uncultured soil bacterium; 21-18.
S000650168	Acidobacteria	Gp7	uncultured soil bacterium; M11_Pitesti.
S003083353	Acidobacteria	Gp9	uncultured bacterium; 1H3M_132.
S003707294	Acidobacteria	Gp9	uncultured bacterium; ABEba_E10.
S003707292	Acidobacteria	Gp9	uncultured bacterium; ABEba_E8.
S003600753	Acidobacteria	Gp9	uncultured bacterium; bac166c.
S003600927	Acidobacteria	Gp9	uncultured bacterium; bac275cb.
S000976352	Acidobacteria	Gp9	uncultured bacterium; BacC-s_007.
S001325156	Acidobacteria	Gp9	uncultured bacterium; BotBa16.
S003456352	Acidobacteria	Gp9	uncultured bacterium; EMIRGE_OTU_s2b2b_1782.
S001003983	Acidobacteria	Gp9	uncultured bacterium; EPR3970-MO1A-Bc63.
S003737117	Acidobacteria	Gp9	uncultured bacterium; GN40316f06.
S002040604	Acidobacteria	Gp9	uncultured bacterium; GoC_Bac_86_D1_C0_M0.
S002200961	Acidobacteria	Gp9	uncultured bacterium; HDB_SIOP1797.
S003656410	Acidobacteria	Gp9	uncultured bacterium; HQ_Well_04D.
S000331374	Acidobacteria	Gp9	uncultured bacterium; Kazan-1B-39/BC19-1B-39.
S001190891	Acidobacteria	Gp9	uncultured bacterium; KspoC6.
S000399793	Acidobacteria	Gp9	uncultured bacterium; NS71.
S003320844	Acidobacteria	Gp9	uncultured bacterium; OTU153_Ref_Clone01.
S003945519	Acidobacteria	Gp9	uncultured bacterium; SBB14.
S000660363	Acidobacteria	Gp9	uncultured bacterium; VHS-B5-13.
S003325484	Acidobacteria	Gp9	uncultured bacterium; YCaltP2E8.
S003150715	Acidobacteria	Gp9	uncultured organism; SBYW_486.
S003170419	Acidobacteria	Gp9	uncultured organism; SBZC_1559.
S003196298	Acidobacteria	Gp9	uncultured organism; SBZO_3124.
S002989305	Acidobacteria	Granulicella	Granulicella sapmiensis; S6CTX5A.
S002198673	Acidobacteria	Granulicella	uncultured actinobacterium; Li-9.
S002972046	Acidobacteria	Granulicella	uncultured bacterium; Central-Bottom-cDNA_clone24.
S000959188	Acidobacteria	Granulicella	uncultured bacterium; GXDC-21.
S000021309	Acidobacteria	Holophaga	Holophaga foetida (T); TMBS4T (DSM 6591T).
S000629766	Acidobacteria	Holophaga	uncultured Acidobacteria bacterium; SS_LKC22_UB269.
S000833146	Acidobacteria	Holophaga	uncultured Acidobacteriales bacterium; 290cost002-P3L-1241.
S000852158	Acidobacteria	Holophaga	uncultured Acidobacteriales bacterium; 290cost002-P3L-2407.
S000116304	Acidobacteria	Holophaga	uncultured bacterium SJA-87.
S003457497	Acidobacteria	Holophaga	uncultured bacterium; EMIRGE_OTU_s5t4a_2102.
S003693844	Acidobacteria	Holophaga	uncultured bacterium; FAIR_SPR_08E.
S003739134	Acidobacteria	Holophaga	uncultured bacterium; NBBME0409_78.
S003482961	Acidobacteria	Holophaga	uncultured Geothrix sp.; MOBA19_25m.
S002045530	Acidobacteria	Terriglobus	uncultured Acidobacteria bacterium; EfT304_E09.
S003669233	Acidobacteria	unclassified_Acidobacteria_Gp1	uncultured Acidobacteria bacterium; AN006.
S000830880	Acidobacteria	unclassified_Acidobacteria_Gp1	uncultured Acidobacteria bacterium; Elev_16S_1421.
S002994619	Acidobacteria	unclassified_Acidobacteria_Gp1	uncultured Acidobacteria bacterium; HEW_08_502.
S002348384	Acidobacteria	unclassified_Acidobacteria_Gp1	uncultured Acidobacteria bacterium; LWM2-72.
S002348375	Acidobacteria	unclassified_Acidobacteria_Gp1	uncultured Acidobacteria bacterium; S2-54.
S002996264	Acidobacteria	unclassified_Acidobacteria_Gp1	uncultured Acidobacteria bacterium; SEG_08_697.
S002994747	Acidobacteria	unclassified_Acidobacteria_Gp1	uncultured Acidobacteria bacterium; SEW_08_025.
S002994782	Acidobacteria	unclassified_Acidobacteria_Gp1	uncultured Acidobacteria bacterium; SEW_08_066.
S003451932	Acidobacteria	unclassified_Acidobacteria_Gp1	uncultured Acidobacteria bacterium; SNNP_2012-145.
S002381283	Acidobacteria	unclassified_Acidobacteria_Gp1	uncultured Acidobacteriaceae bacterium; T301D6.
S002976689	Acidobacteria	unclassified_Acidobacteria_Gp1	uncultured bacterium; 1112863845190.
S000409650	Acidobacteria	unclassified_Acidobacteria_Gp1	uncultured bacterium; 1790-5.
S003536630	Acidobacteria	unclassified_Acidobacteria_Gp1	uncultured bacterium; AC1C1CB06.
S001232783	Acidobacteria	unclassified_Acidobacteria_Gp1	uncultured bacterium; B119.
S000366385	Acidobacteria	unclassified_Acidobacteria_Gp1	uncultured bacterium; BA2.
S002885565	Acidobacteria	unclassified_Acidobacteria_Gp1	uncultured bacterium; bar-a65.
S002202642	Acidobacteria	unclassified_Acidobacteria_Gp1	uncultured bacterium; BG001.
S003445248	Acidobacteria	unclassified_Acidobacteria_Gp1	uncultured bacterium; BG1-67.
S000657407	Acidobacteria	unclassified_Acidobacteria_Gp1	uncultured bacterium; BS80.
S003058255	Acidobacteria	unclassified_Acidobacteria_Gp1	uncultured bacterium; BT710.
S000850667	Acidobacteria	unclassified_Acidobacteria_Gp1	uncultured bacterium; DBS-Clone14.
S001021966	Acidobacteria	unclassified_Acidobacteria_Gp1	uncultured bacterium; E5-47.
S000851020	Acidobacteria	unclassified_Acidobacteria_Gp1	uncultured bacterium; ERF-1D3.
S000850994	Acidobacteria	unclassified_Acidobacteria_Gp1	uncultured bacterium; ERF-1H3.
S000841195	Acidobacteria	unclassified_Acidobacteria_Gp1	uncultured bacterium; FCPN576.
S000840529	Acidobacteria	unclassified_Acidobacteria_Gp1	uncultured bacterium; FCPT535.
S000840325	Acidobacteria	unclassified_Acidobacteria_Gp1	uncultured bacterium; FCPU497.
S000841164	Acidobacteria	unclassified_Acidobacteria_Gp1	uncultured bacterium; FCPU532.
S003736603	Acidobacteria	unclassified_Acidobacteria_Gp1	uncultured bacterium; GB92741eO7.
S003737512	Acidobacteria	unclassified_Acidobacteria_Gp1	uncultured bacterium; GRF1101d01.
S002201822	Acidobacteria	unclassified_Acidobacteria_Gp1	uncultured bacterium; HDB_SIPP703.
S000904979	Acidobacteria	unclassified_Acidobacteria_Gp1	uncultured bacterium; JH-WHS90.
S002885324	Acidobacteria	unclassified_Acidobacteria_Gp1	uncultured bacterium; lmu-c121.
S002885543	Acidobacteria	unclassified_Acidobacteria_Gp1	uncultured bacterium; mus-c158.
S001053757	Acidobacteria	unclassified_Acidobacteria_Gp1	uncultured bacterium; NiA_SF_27.
S002508882	Acidobacteria	unclassified_Acidobacteria_Gp1	uncultured bacterium; RT8-ant02-d03-W.
S002894341	Acidobacteria	unclassified_Acidobacteria_Gp1	uncultured bacterium; TX2_5F07.
S000490624	Acidobacteria	unclassified_Acidobacteria_Gp1	uncultured forest soil bacterium; DUNssu334.
S003225700	Acidobacteria	unclassified_Acidobacteria_Gp3	uncultured Acidobacteria bacterium; Alchichica_AQ1_2_1B_97.
S001271246	Acidobacteria	unclassified_Acidobacteria_Gp3	uncultured Acidobacteria bacterium; delph2C3.
S000742788	Acidobacteria	unclassified_Acidobacteria_Gp3	uncultured Acidobacteria bacterium; HAVOmat43.
S002196741	Acidobacteria	unclassified_Acidobacteria_Gp3	uncultured Acidobacteria bacterium; KBS_T8_R2_149282_d6.
S003204878	Acidobacteria	unclassified_Acidobacteria_Gp3	uncultured Acidobacteriaceae bacterium; CAC6.
S001569294	Acidobacteria	unclassified_Acidobacteria_Gp3	uncultured Acidobacterium sp.; sw-xj205.
S000863727	Acidobacteria	unclassified_Acidobacteria_Gp3	uncultured bacterium; ADK-BTe02-15.
S001232836	Acidobacteria	unclassified_Acidobacteria_Gp3	uncultured bacterium; B134.
S001232759	Acidobacteria	unclassified_Acidobacteria_Gp3	uncultured bacterium; BA6.
S001268667	Acidobacteria	unclassified_Acidobacteria_Gp3	uncultured bacterium; BMM23.
S002294634	Acidobacteria	unclassified_Acidobacteria_Gp3	uncultured bacterium; BP087A61.
S000955952	Acidobacteria	unclassified_Acidobacteria_Gp3	uncultured bacterium; C64.
S001021948	Acidobacteria	unclassified_Acidobacteria_Gp3	uncultured bacterium; E5-5.
S000841086	Acidobacteria	unclassified_Acidobacteria_Gp3	uncultured bacterium; FCPN704.
S003541373	Acidobacteria	unclassified_Acidobacteria_Gp3	uncultured bacterium; GBc016.
S003541360	Acidobacteria	unclassified_Acidobacteria_Gp3	uncultured bacterium; GBc071.
S003808211	Acidobacteria	unclassified_Acidobacteria_Gp3	uncultured bacterium; GJ16S1_A03.
S003735186	Acidobacteria	unclassified_Acidobacteria_Gp3	uncultured bacterium; GN405O8b1O.
S003737506	Acidobacteria	unclassified_Acidobacteria_Gp3	uncultured bacterium; GRF1101a06.
S003758472	Acidobacteria	unclassified_Acidobacteria_Gp3	uncultured bacterium; J634-12.
S002885645	Acidobacteria	unclassified_Acidobacteria_Gp3	uncultured bacterium; mus-c102.
S002875551	Acidobacteria	unclassified_Acidobacteria_Gp3	uncultured bacterium; PNG_Kap3_BSK_3.
S002378888	Acidobacteria	unclassified_Acidobacteria_Gp3	uncultured bacterium; S-4.
S003945773	Acidobacteria	unclassified_Acidobacteria_Gp3	uncultured bacterium; SCB191.
S003426511	Acidobacteria	unclassified_Acidobacteria_Gp3	uncultured bacterium; sdm177.
S003255847	Acidobacteria	unclassified_Acidobacteria_Gp3	uncultured bacterium; sh-xj78.
S003765684	Acidobacteria	unclassified_Acidobacteria_Gp3	uncultured bacterium; T_32.
S003591287	Acidobacteria	unclassified_Acidobacteria_Gp3	uncultured bacterium; TO10-922_C2.
S002893813	Acidobacteria	unclassified_Acidobacteria_Gp3	uncultured bacterium; TX2_1B19.
S002893958	Acidobacteria	unclassified_Acidobacteria_Gp3	uncultured bacterium; TX2_2E04.
S002894207	Acidobacteria	unclassified_Acidobacteria_Gp3	uncultured bacterium; TX2_4G06.
S002894289	Acidobacteria	unclassified_Acidobacteria_Gp3	uncultured bacterium; TX2_5A02.
S002894499	Acidobacteria	unclassified_Acidobacteria_Gp3	uncultured bacterium; TX2_6H15.
S001567041	Acidobacteria	unclassified_Acidobacteria_Gp3	uncultured bacterium; WW1_b33.
S003803078	Acidobacteria	unclassified_Acidobacteria_Gp3	uncultured bacterium; YF210.
S000899913	Acidobacteria	unclassified_Acidobacteria_Gp3	uncultured soil bacterium; BJ-181.
S001266680	Acidobacteria	unclassified_Acidobacteria_Gp3	uncultured Solibacteraceae bacterium; AMEA9.
S002287639	Actinobacteria	Acidimicrobium	Acidimicrobium ferrooxidans DSM 10331.
S000979681	Actinobacteria	Acidimicrobium	thermophilic bacterium N39-30-03.
S001241373	Actinobacteria	Aciditerrimonas	actinobacterium YJF2-33.
S002518136	Actinobacteria	Aciditerrimonas	uncultured Acidimicrobiaceae bacterium; SN1_2009_12F.
S000872354	Actinobacteria	Aciditerrimonas	uncultured Acidimicrobiaceae bacterium; Tik_08.
S001267132	Actinobacteria	Aciditerrimonas	uncultured Acidimicrobidae bacterium; AMBD3.
S001266707	Actinobacteria	Aciditerrimonas	uncultured Acidimicrobidae bacterium; AMED11.
S002339849	Actinobacteria	Aciditerrimonas	uncultured Acidimicrobineae bacterium; 21.
S003642649	Actinobacteria	Aciditerrimonas	uncultured actinobacterium; 1_112.
S000863450	Actinobacteria	Aciditerrimonas	uncultured actinobacterium; ADK-BMe02-19.
S000641558	Actinobacteria	Aciditerrimonas	uncultured actinobacterium; CrystalBog022F2.
S000641565	Actinobacteria	Aciditerrimonas	uncultured actinobacterium; CrystalBog1C4.
S003440953	Actinobacteria	Aciditerrimonas	uncultured actinobacterium; E81.
S000329064	Actinobacteria	Aciditerrimonas	uncultured actinobacterium; EB1040.
S000692495	Actinobacteria	Aciditerrimonas	uncultured actinobacterium; G05_WMSP1.
S002903578	Actinobacteria	Aciditerrimonas	uncultured actinobacterium; HG-B01170.
S002903332	Actinobacteria	Aciditerrimonas	uncultured actinobacterium; HG-J0103.
S000143879	Actinobacteria	Aciditerrimonas	uncultured actinobacterium; KCM-B-10.
S001052097	Actinobacteria	Aciditerrimonas	uncultured actinobacterium; STH11-14.
S002473030	Actinobacteria	Aciditerrimonas	uncultured actinobacterium; UMAB-cl-188.
S002883568	Actinobacteria	Aciditerrimonas	uncultured actinobacterium; W50mContig5.
S000872338	Actinobacteria	Aciditerrimonas	uncultured actinobacterium; Wkt_04.
S001615446	Actinobacteria	Aciditerrimonas	uncultured actinobacterium; XB3G12F.
S000381365	Actinobacteria	Aciditerrimonas	uncultured Actinomycetales bacterium; TM210.
S000381356	Actinobacteria	Aciditerrimonas	uncultured Actinomycetales bacterium; TM56.
S003307110	Actinobacteria	Aciditerrimonas	uncultured bacterium; 0502TCLN084.
S001160902	Actinobacteria	Aciditerrimonas	uncultured bacterium; 087F85.
S003766200	Actinobacteria	Aciditerrimonas	uncultured bacterium; 10-111.
S003766198	Actinobacteria	Aciditerrimonas	uncultured bacterium; 10-357.
S003766204	Actinobacteria	Aciditerrimonas	uncultured bacterium; 10-418.
S003766287	Actinobacteria	Aciditerrimonas	uncultured bacterium; 11-163.
S003766361	Actinobacteria	Aciditerrimonas	uncultured bacterium; 11-581.
S003765767	Actinobacteria	Aciditerrimonas	uncultured bacterium; 1-163.
S003766392	Actinobacteria	Aciditerrimonas	uncultured bacterium; 11-759.
S003765794	Actinobacteria	Aciditerrimonas	uncultured bacterium; 1-488.
S003765785	Actinobacteria	Aciditerrimonas	uncultured bacterium; 1-5.
S000976661	Actinobacteria	Aciditerrimonas	uncultured bacterium; 2\SC\6.
S000544358	Actinobacteria	Aciditerrimonas	uncultured bacterium; 21BSF59.
S003765874	Actinobacteria	Aciditerrimonas	uncultured bacterium; 3-478.
S003450605	Actinobacteria	Aciditerrimonas	uncultured bacterium; 3B_08C.
S003450648	Actinobacteria	Aciditerrimonas	uncultured bacterium; 4B_06G.
S003766143	Actinobacteria	Aciditerrimonas	uncultured bacterium; 8-60.
S003479403	Actinobacteria	Aciditerrimonas	uncultured bacterium; 9KH.
S003766540	Actinobacteria	Aciditerrimonas	uncultured bacterium; A3-378..
S002501384	Actinobacteria	Aciditerrimonas	uncultured bacterium; A41.
S003538511	Actinobacteria	Aciditerrimonas	uncultured bacterium; AC14C2AH06.
S001598578	Actinobacteria	Aciditerrimonas	uncultured bacterium; AK4DE1_07H.
S003704464	Actinobacteria	Aciditerrimonas	uncultured bacterium; AMD-D08.
S003704617	Actinobacteria	Aciditerrimonas	uncultured bacterium; AMD-J06.
S002341966	Actinobacteria	Aciditerrimonas	uncultured bacterium; AMSMV-0-B56.
S003536238	Actinobacteria	Aciditerrimonas	uncultured bacterium; AN0C1BC08.
S003538140	Actinobacteria	Aciditerrimonas	uncultured bacterium; AN1C2BF12.
S001208018	Actinobacteria	Aciditerrimonas	uncultured bacterium; ANG_Chl_a3.
S000366380	Actinobacteria	Aciditerrimonas	uncultured bacterium; ASL8.
S000656049	Actinobacteria	Aciditerrimonas	uncultured bacterium; B145.
S000656051	Actinobacteria	Aciditerrimonas	uncultured bacterium; B65.
S000322039	Actinobacteria	Aciditerrimonas	uncultured bacterium; BA84.
S002291457	Actinobacteria	Aciditerrimonas	uncultured bacterium; BacI_clone19.
S003445339	Actinobacteria	Aciditerrimonas	uncultured bacterium; BG2-161.
S000862272	Actinobacteria	Aciditerrimonas	uncultured bacterium; BS-B92.
S002507555	Actinobacteria	Aciditerrimonas	uncultured bacterium; C9.
S001090513	Actinobacteria	Aciditerrimonas	uncultured bacterium; D625.
S002501624	Actinobacteria	Aciditerrimonas	uncultured bacterium; DR269.
S002294693	Actinobacteria	Aciditerrimonas	uncultured bacterium; EP097AOO49.
S000851008	Actinobacteria	Aciditerrimonas	uncultured bacterium; ERF-F1.
S002347783	Actinobacteria	Aciditerrimonas	uncultured bacterium; F9P261000_S_J16.
S000841035	Actinobacteria	Aciditerrimonas	uncultured bacterium; FCPS432.
S000931271	Actinobacteria	Aciditerrimonas	uncultured bacterium; FFCH11012.
S000931288	Actinobacteria	Aciditerrimonas	uncultured bacterium; FFCH11192.
S000931321	Actinobacteria	Aciditerrimonas	uncultured bacterium; FFCH11639.
S000931665	Actinobacteria	Aciditerrimonas	uncultured bacterium; FFCH3494.
S000931759	Actinobacteria	Aciditerrimonas	uncultured bacterium; FFCH7202.
S000931790	Actinobacteria	Aciditerrimonas	uncultured bacterium; FFCH8208.
S000931792	Actinobacteria	Aciditerrimonas	uncultured bacterium; FFCH8237.
S000931829	Actinobacteria	Aciditerrimonas	uncultured bacterium; FFCH9537.
S000931116	Actinobacteria	Aciditerrimonas	uncultured bacterium; FFCH9609.
S002294861	Actinobacteria	Aciditerrimonas	uncultured bacterium; GBL17214.
S003808189	Actinobacteria	Aciditerrimonas	uncultured bacterium; GJ16S1_A12.
S003736069	Actinobacteria	Aciditerrimonas	uncultured bacterium; GP71172e02.
S001287302	Actinobacteria	Aciditerrimonas	uncultured bacterium; H05_SB2A.
S002201021	Actinobacteria	Aciditerrimonas	uncultured bacterium; HDB_SIOP987.
S001290152	Actinobacteria	Aciditerrimonas	uncultured bacterium; HF_NC_17.
S001115416	Actinobacteria	Aciditerrimonas	uncultured bacterium; HM-105.
S000563658	Actinobacteria	Aciditerrimonas	uncultured bacterium; IheB3-34.
S003766718	Actinobacteria	Aciditerrimonas	uncultured bacterium; K3-271..
S001914457	Actinobacteria	Aciditerrimonas	uncultured bacterium; LL143-6I4.
S002885034	Actinobacteria	Aciditerrimonas	uncultured bacterium; lmu-a70.
S002885343	Actinobacteria	Aciditerrimonas	uncultured bacterium; lmu-c127.
S003654554	Actinobacteria	Aciditerrimonas	uncultured bacterium; lp147.
S003317881	Actinobacteria	Aciditerrimonas	uncultured bacterium; M1-173.
S000690168	Actinobacteria	Aciditerrimonas	uncultured bacterium; ML-7-9.2.
S000610560	Actinobacteria	Aciditerrimonas	uncultured bacterium; Molly32Actino.
S000610573	Actinobacteria	Aciditerrimonas	uncultured bacterium; Molly58PossActino.
S002904966	Actinobacteria	Aciditerrimonas	uncultured bacterium; MPB1-208.
S000773994	Actinobacteria	Aciditerrimonas	uncultured bacterium; MSB-2G10.
S003661266	Actinobacteria	Aciditerrimonas	uncultured bacterium; N07CH1_59_61.
S001520460	Actinobacteria	Aciditerrimonas	uncultured bacterium; nbw428h10c1.
S002681329	Actinobacteria	Aciditerrimonas	uncultured bacterium; ncd1863d05c1.
S002696470	Actinobacteria	Aciditerrimonas	uncultured bacterium; ncd2048h01c1.
S002701637	Actinobacteria	Aciditerrimonas	uncultured bacterium; ncd2099d08c1.
S002074182	Actinobacteria	Aciditerrimonas	uncultured bacterium; ncd244a08c1.
S002747648	Actinobacteria	Aciditerrimonas	uncultured bacterium; ncd2600d01c1.
S002137227	Actinobacteria	Aciditerrimonas	uncultured bacterium; ncd979a06c1.
S000901123	Actinobacteria	Aciditerrimonas	uncultured bacterium; OTU_22.
S002490226	Actinobacteria	Aciditerrimonas	uncultured bacterium; P-13_B18.
S001234565	Actinobacteria	Aciditerrimonas	uncultured bacterium; p22h12ok.
S001234887	Actinobacteria	Aciditerrimonas	uncultured bacterium; p32n24ok.
S000823805	Actinobacteria	Aciditerrimonas	uncultured bacterium; placa4_b3.
S000431277	Actinobacteria	Aciditerrimonas	uncultured bacterium; RCP2-105.
S001088524	Actinobacteria	Aciditerrimonas	uncultured bacterium; RT_21.
S002508125	Actinobacteria	Aciditerrimonas	uncultured bacterium; RT11-ant06-e10-S.
S003547398	Actinobacteria	Aciditerrimonas	uncultured bacterium; S1_174.
S003547400	Actinobacteria	Aciditerrimonas	uncultured bacterium; S1_90.
S000351414	Actinobacteria	Aciditerrimonas	uncultured bacterium; SHA-34.
S003996300	Actinobacteria	Aciditerrimonas	uncultured bacterium; SI9.
S004043549	Actinobacteria	Aciditerrimonas	uncultured bacterium; SJ_fim3_30.
S000631948	Actinobacteria	Aciditerrimonas	uncultured bacterium; SK112.
S000644438	Actinobacteria	Aciditerrimonas	uncultured bacterium; SK300.
S002926750	Actinobacteria	Aciditerrimonas	uncultured bacterium; TP-DE-B42.
S003552009	Actinobacteria	Aciditerrimonas	uncultured bacterium; TUN_d4.
S002893802	Actinobacteria	Aciditerrimonas	uncultured bacterium; TX2_1A17.
S002893997	Actinobacteria	Aciditerrimonas	uncultured bacterium; TX2_2I03.
S002894659	Actinobacteria	Aciditerrimonas	uncultured bacterium; TX2_7H19.
S003552033	Actinobacteria	Aciditerrimonas	uncultured bacterium; UMA_a8.
S001001887	Actinobacteria	Aciditerrimonas	uncultured bacterium; W2bXIb49.
S001001889	Actinobacteria	Aciditerrimonas	uncultured bacterium; W2bXIIb78.
S003206656	Actinobacteria	Aciditerrimonas	uncultured bacterium; WB28.
S000353138	Actinobacteria	Aciditerrimonas	uncultured Banisveld landfill bacterium BVC83.
S000490602	Actinobacteria	Aciditerrimonas	uncultured forest soil bacterium; DUNssu289.
S003509136	Actinobacteria	Aciditerrimonas	uncultured Iamia sp.; sf-1.
S003733419	Actinobacteria	Aciditerrimonas	uncultured soil bacterium; 3-27.
S002287801	Actinobacteria	Acidothermus	Acidothermus cellulolyticus (T); 11B; ATCC 43068.
S002236205	Actinobacteria	Actinoallomurus	Actinoallomurus radicium; K08-0182.
S001613588	Actinobacteria	Actinoallomurus	Actinoallomurus sp. PENDO-1802.
S003261654	Actinobacteria	Actinoallomurus	Actinoallomurus vinaceus; K10-0528.
S000139686	Actinobacteria	Actinoalloteichus	Actinoalloteichus alkalophilus; DSM 44687; YIM80387f.
S003613600	Actinobacteria	Actinoalloteichus	Actinoalloteichus sp. TRM46408.
S000429655	Actinobacteria	Actinobaculum	Actinobaculum massiliense (T); CIP 107404.
S001611175	Actinobacteria	Actinobaculum	Actinobaculum massiliense; 10.
S001576240	Actinobacteria	Actinobaculum	Actinobaculum schaalii; CNM-919-07.
S000429656	Actinobacteria	Actinobaculum	Actinobaculum schaalii; LL.
S000405732	Actinobacteria	Actinobaculum	Actinobaculum sp. BM#101342.
S000352990	Actinobacteria	Actinobaculum	Actinobaculum sp. oral clone EL030.
S000134158	Actinobacteria	Actinobaculum	Actinobaculum urinale (T); CCUG 46093T.
S003397678	Actinobacteria	Actinobaculum	uncultured bacterium; 069088_126.
S003408914	Actinobacteria	Actinobaculum	uncultured bacterium; 070040_252.
S002089513	Actinobacteria	Actinobaculum	uncultured bacterium; ncd598f09c1.
S000711100	Actinobacteria	Actinocatenispora	Actinocatenispora sera (T); KV-744.
S002419252	Actinobacteria	Actinocatenispora	Actinocatenispora sp. TS2231.
S001566330	Actinobacteria	Actinocatenispora	uncultured bacterium; FW2_53B.
S000254866	Actinobacteria	Actinocorallia	Actinocorallia glomerata (T); IMSNU 22179T.
S000482843	Actinobacteria	Actinocorallia	Actinocorallia glomerata; I-226(=JCM9376).
S003766140	Actinobacteria	Actinocorallia	uncultured bacterium; 8-544.
S002350947	Actinobacteria	Actinokineospora	Amycolatopsis sp. SA09.
S003766188	Actinobacteria	Actinokineospora	uncultured bacterium; 9-820.
S004055516	Actinobacteria	Actinomadura	Actinomadura citrea; Y0165-30.
S000134122	Actinobacteria	Actinomadura	Actinomadura formosensis; DSM 43997T.
S000633544	Actinobacteria	Actinomadura	Actinomadura hallensis (T); H647-1; KCTC 9992.
S002967684	Actinobacteria	Actinomadura	Actinomadura keratinilytica; Cpt20.
S000860222	Actinobacteria	Actinomadura	Actinomadura sp. 172301.
S000954730	Actinobacteria	Actinomadura	uncultured bacterium; C5B.
S000931078	Actinobacteria	Actinomadura	uncultured bacterium; FFCH892.
S000134295	Actinobacteria	Actinomyces	Actinomyces bovis; DSM 43014..
S000130343	Actinobacteria	Actinomyces	Actinomyces funkei (T); CCUG 42773.
S001294039	Actinobacteria	Actinomyces	Actinomyces hominis (T); 7894GR.
S000014419	Actinobacteria	Actinomyces	Actinomyces hongkongensis (T); HKU8.
S003806579	Actinobacteria	Actinomyces	Actinomyces hordeovulneris; OH1877.
S000013576	Actinobacteria	Actinomyces	Actinomyces marimammalium; CCUG 41710.
S000145435	Actinobacteria	Actinomyces	Actinomyces nasicola (T); type strain: CCUG 46092.
S000608085	Actinobacteria	Actinomyces	Actinomyces neuii (T); DSM 8577T.
S000131285	Actinobacteria	Actinomyces	Actinomyces odontolyticus; DSM 4331..
S002440959	Actinobacteria	Actinomyces	Actinomyces oricola; JCM 17565.
S000628739	Actinobacteria	Actinomyces	Actinomyces orihominis; type strain: val 1.
S000006177	Actinobacteria	Actinomyces	Actinomyces radingae (T); APL1.
S000005447	Actinobacteria	Actinomyces	Actinomyces slackii; NCTC 11923.
S000650964	Actinobacteria	Actinomyces	Actinomyces sp. 152R-3.
S003222576	Actinobacteria	Actinomyces	Actinomyces sp. canine oral taxon 083; OC035.
S003806576	Actinobacteria	Actinomyces	Actinomyces sp. canine oral taxon 412; OH5053.
S000499420	Actinobacteria	Actinomyces	Actinomyces sp. oral clone CT047.
S000352994	Actinobacteria	Actinomyces	Actinomyces sp. oral clone EP011.
S000390704	Actinobacteria	Actinomyces	Actinomyces sp. oral strain B19SC.
S000390705	Actinobacteria	Actinomyces	Actinomyces sp. oral strain B27SC.
S002232069	Actinobacteria	Actinomyces	Actinomyces sp. oral taxon 448; F0400.
S003752339	Actinobacteria	Actinomyces	Actinomyces sp. WL80.
S000011683	Actinobacteria	Actinomyces	Actinomyces sp.; M1429/94/1.
S000125312	Actinobacteria	Actinomyces	Actinomyces vaccimaxillae (T); R10176T.
S000436211	Actinobacteria	Actinomyces	Actinomyces viscosus.
S000129061	Actinobacteria	Actinomyces	Actinomyces viscosus; DSM 43027..
S000728318	Actinobacteria	Actinomyces	Actinomycetaceae bacterium BL-96.
S003754017	Actinobacteria	Actinomyces	Actinomycetaceae bacterium DNF00952.
S003301867	Actinobacteria	Actinomyces	Actinomycetaceae bacterium S4-S8.
S001866527	Actinobacteria	Actinomyces	rumen bacterium enrichment culture clone RDX5-13.
S001871430	Actinobacteria	Actinomyces	uncultured Actinomyces sp.; 05_4_F08.
S003451265	Actinobacteria	Actinomyces	uncultured Actinomyces sp.; BL1_16.
S003535469	Actinobacteria	Actinomyces	uncultured Actinomyces sp.; FL377.
S003602352	Actinobacteria	Actinomyces	uncultured Actinomyces sp.; R2-16.
S001222563	Actinobacteria	Actinomyces	uncultured Actinomycetales bacterium; MFC-B162-A09.
S003392745	Actinobacteria	Actinomyces	uncultured bacterium; 069063_188.
S003397380	Actinobacteria	Actinomyces	uncultured bacterium; 069086_635.
S003397378	Actinobacteria	Actinomyces	uncultured bacterium; 069086_720.
S003397297	Actinobacteria	Actinomyces	uncultured bacterium; 069086_754.
S003398769	Actinobacteria	Actinomyces	uncultured bacterium; 069091_044.
S003398751	Actinobacteria	Actinomyces	uncultured bacterium; 069091_254.
S003399484	Actinobacteria	Actinomyces	uncultured bacterium; 069094_542.
S003400683	Actinobacteria	Actinomyces	uncultured bacterium; 069098_227.
S003400884	Actinobacteria	Actinomyces	uncultured bacterium; 069099_127.
S003406459	Actinobacteria	Actinomyces	uncultured bacterium; 070031_140.
S003405486	Actinobacteria	Actinomyces	uncultured bacterium; 070054_354.
S003413221	Actinobacteria	Actinomyces	uncultured bacterium; 071031_118.
S003415000	Actinobacteria	Actinomyces	uncultured bacterium; 071053_317.
S003420550	Actinobacteria	Actinomyces	uncultured bacterium; 071066_034.
S003421164	Actinobacteria	Actinomyces	uncultured bacterium; 071068_056.
S003422135	Actinobacteria	Actinomyces	uncultured bacterium; 071071_082.
S002382871	Actinobacteria	Actinomyces	uncultured bacterium; a31.
S004032237	Actinobacteria	Actinomyces	uncultured bacterium; DolOr_64618.
S001245086	Actinobacteria	Actinomyces	uncultured bacterium; FA04H03.
S001400558	Actinobacteria	Actinomyces	uncultured bacterium; nbw830e07c1.
S001466527	Actinobacteria	Actinomyces	uncultured bacterium; nbw954g07c1.
S002641875	Actinobacteria	Actinomyces	uncultured bacterium; ncd1400c01c1.
S002747732	Actinobacteria	Actinomyces	uncultured bacterium; ncd2601c06c1.
S002121570	Actinobacteria	Actinomyces	uncultured bacterium; ncd307f09c1.
S002122801	Actinobacteria	Actinomyces	uncultured bacterium; ncd327f12c1.
S001449269	Actinobacteria	Actinomyces	uncultured bacterium; OPEN_PLAQUE_1.
S000862104	Actinobacteria	Actinomyces	uncultured bacterium; TuCw58.
S002030486	Actinobacteria	Actinomyces	uncultured bacterium; UNCCF0007.
S000402983	Actinobacteria	Actinomyces	uncultured soil bacterium; HN1-52.
S002419019	Actinobacteria	Actinomycetospora	Actinomycetospora sp. CAP 335.
S004056273	Actinobacteria	Actinomycetospora	Actinomycetospora sp. NEAU-B-8.
S002973531	Actinobacteria	Actinomycetospora	uncultured bacterium; KK135C0025.
S002229391	Actinobacteria	Actinophytocola	Pseudonocardia sp. XMU196.
S000931477	Actinobacteria	Actinophytocola	uncultured bacterium; FFCH14885.
S001944543	Actinobacteria	Actinophytocola	uncultured bacterium; P12B-P31.
S000658021	Actinobacteria	Actinophytocola	uncultured bacterium; PR25.
S002949630	Actinobacteria	Actinoplanes	Actinoplanes rishiriensis; RI50-RCA114.
S000927502	Actinobacteria	Actinoplanes	Actinoplanes sp. HBUM 171148.
S000927497	Actinobacteria	Actinoplanes	Actinoplanes sp. HBUM 84225.
S002636658	Actinobacteria	Actinoplanes	uncultured bacterium; ncd1362f02c1.
S002893911	Actinobacteria	Actinoplanes	uncultured bacterium; TX2_1P03.
S000389812	Actinobacteria	Actinopolymorpha	Actinopolymorpha singaporensis (T); Soil (IM7744T).
S001549193	Actinobacteria	Actinopolymorpha	Flindersiella endophytica; EUM 378.
S003806515	Actinobacteria	Actinopolyspora	Actinomycetales bacterium AFM10251.
S000805438	Actinobacteria	Actinopolyspora	Actinopolyspora egyptensis; HT371.
S002233128	Actinobacteria	Actinopolyspora	Actinopolyspora mortivallis; COS-3.
S003303078	Actinobacteria	Actinopolyspora	Actinopolyspora sp. TRM46499-17.
S001612211	Actinobacteria	Actinopolyspora	Actinopolyspora sp. YIM 90480.
S002408134	Actinobacteria	Actinospica	actinobacterium OB1.
S000403362	Actinobacteria	Actinospica	bacterium Ellin5012.
S003766145	Actinobacteria	Actinospica	uncultured bacterium; 8-145.
S003996338	Actinobacteria	Actinospica	uncultured bacterium; SL11.
S002290811	Actinobacteria	Actinosynnema	Actinosynnema mirum DSM 43827.
S000728449	Actinobacteria	Actinotalea	actinobacterium BD2.
S000744864	Actinobacteria	Actinotalea	uncultured bacterium; Eb30.
S001422572	Actinobacteria	Adlercreutzia	uncultured bacterium; MMP7++14.
S001381385	Actinobacteria	Adlercreutzia	uncultured bacterium; R-9791.
S000399880	Actinobacteria	Aeriscardovia	Aeriscardovia aeriphila; T4.
S000326480	Actinobacteria	Aeriscardovia	Bifidobacteriaceae genomosp. C1; C5AKM003.
S001065435	Actinobacteria	Aeriscardovia	uncultured bacterium; BH2_aao22b09.
S003449828	Actinobacteria	Aeriscardovia	uncultured bacterium; E2-32.
S000399365	Actinobacteria	Aeromicrobium	Aeromicrobium marinum (T); T2.
S001243244	Actinobacteria	Aeromicrobium	Aeromicrobium sp. DR8.
S000702578	Actinobacteria	Aeromicrobium	Aeromicrobium sp. SCLB.
S002696810	Actinobacteria	Aeromicrobium	uncultured bacterium; ncd2051f02c2.
S002726739	Actinobacteria	Aeromicrobium	uncultured bacterium; ncd2371a03c2.
S002894845	Actinobacteria	Aeromicrobium	uncultured bacterium; TX2_8L20.
S000722349	Actinobacteria	Aestuariimicrobium	Aestuariimicrobium kwangyangense (T); R27.
S003788921	Actinobacteria	Agreia	Subtercola sp. A14.
S002912150	Actinobacteria	Agrococcus	Agrococcus jenensis; LLS8.
S001241594	Actinobacteria	Agrococcus	Agrococcus terreus (T); DNG5.
S001089410	Actinobacteria	Agrococcus	uncultured Agrococcus sp.; 38.
S002758398	Actinobacteria	Agrococcus	uncultured bacterium; ncd2770e06c1.
S001549876	Actinobacteria	Agromyces	Agromyces bauzanensis (T); BZ41.
S003720130	Actinobacteria	Agromyces	Agromyces bauzanensis; Uz1807.
S000413813	Actinobacteria	Agromyces	Agromyces cerinus (T); JCM9083.
S000007747	Actinobacteria	Agromyces	Agromyces mediolanus (T); DSM 20152.
S003789339	Actinobacteria	Agromyces	Agromyces sp. Axs10.
S000996519	Actinobacteria	Agromyces	Agromyces sp. CHN4.
S003229691	Actinobacteria	Agromyces	Agromyces sp. enrichment culture clone TMX-17.
S002964997	Actinobacteria	Agromyces	Agromyces sp. LC343.
S003942201	Actinobacteria	Agromyces	Agromyces sp. NW-2013-Rh16.
S002957055	Actinobacteria	Agromyces	Microbacteriaceae bacterium L6B.
S001075321	Actinobacteria	Agromyces	uncultured bacterium; 3.5.16.
S003445404	Actinobacteria	Agromyces	uncultured bacterium; BG2-52.
S003536924	Actinobacteria	Agromyces	uncultured bacterium; CT14C1BE02.
S002755851	Actinobacteria	Agromyces	uncultured bacterium; ncd2731d08c1.
S002151232	Actinobacteria	Allocatelliglobosispora	Allocatelliglobosispora scoriae (T); type strain: Sco-B14.
S003279861	Actinobacteria	Allokutzneria	Allokutzneria multivorans; YIM 120521.
S002966313	Actinobacteria	Allokutzneria	Allokutzneria sp. NRRL B-24872.
S000499440	Actinobacteria	Alloscardovia	Bifidobacterium sp. oral strain H6-M4.
S001532306	Actinobacteria	Alloscardovia	uncultured bacterium; nbw579b03c1.
S002952705	Actinobacteria	Amnibacterium	Amnibacterium sp. IMCC12819.
S003307086	Actinobacteria	Amnibacterium	uncultured bacterium; 0502TCLN060.
S002139431	Actinobacteria	Amnibacterium	uncultured bacterium; ncd986a07c1.
S000130089	Actinobacteria	Amycolatopsis	Amycolatopsis azurea; NRRL 11412..
S001293404	Actinobacteria	Amycolatopsis	Amycolatopsis halophila (T); YIM 93223.
S000129429	Actinobacteria	Amycolatopsis	Amycolatopsis lactamdurans; LC411.
S000127043	Actinobacteria	Amycolatopsis	Amycolatopsis methanolica; NCIB 11946..
S003750565	Actinobacteria	Amycolatopsis	Amycolatopsis sp. 3M1.
S000902227	Actinobacteria	Amycolatopsis	Amycolatopsis sp. GY173.
S000927521	Actinobacteria	Amycolatopsis	Amycolatopsis sp. HBUM 171195.
S002952518	Actinobacteria	Amycolatopsis	Amycolatopsis sp. IFB-H.
S000636708	Actinobacteria	Amycolatopsis	Amycolatopsis sp. IIPN2.
S004049383	Actinobacteria	Amycolatopsis	Amycolatopsis sp. OSD2.
S002350952	Actinobacteria	Amycolatopsis	Amycolatopsis sp. SA04.
S000382446	Actinobacteria	Amycolatopsis	Amycolatopsis sp.; KT-s-9.
S000428093	Actinobacteria	Amycolatopsis	Amycolatopsis thermoflava (T); N1165.
S003424246	Actinobacteria	Amycolatopsis	uncultured actinobacterium; A3_3_3B_99.
S000931398	Actinobacteria	Amycolatopsis	uncultured bacterium; FFCH13208.
S001944532	Actinobacteria	Amycolatopsis	uncultured bacterium; P8-WP491-99.
S002933346	Actinobacteria	Amycolicicoccus	Amycolicicoccus subflavus DQS3-9A1.
S001744383	Actinobacteria	Angustibacter	Oryzihumus sp. KO_CM103.
S003765885	Actinobacteria	Angustibacter	uncultured bacterium; 4-598.
S003766619	Actinobacteria	Angustibacter	uncultured bacterium; D3-118..
S002288098	Actinobacteria	Arcanobacterium	Arcanobacterium haemolyticum DSM 20595.
S002407959	Actinobacteria	Arcanobacterium	Arcanobacterium haemolyticum; 15-M170-10-09.
S003301823	Actinobacteria	Arcanobacterium	Arcanobacterium sp. S3PF19.
S000013984	Actinobacteria	Arcanobacterium	Arcanobacterium sp.; M214/96/1 .
S004025504	Actinobacteria	Arcanobacterium	uncultured bacterium; SlnGs_10DSL2GB.
S003966702	Actinobacteria	Arcanobacterium	uncultured bacterium; WD8oralFD04.
S001169278	Actinobacteria	Arsenicicoccus	Arsenicicoccus bolidensis; FR2_MS13c.
S000976756	Actinobacteria	Arsenicicoccus	uncultured Arsenicicoccus sp.; AV_4R-S-I05.
S002911887	Actinobacteria	Arthrobacter	Arthrobacter agilis; KNUC9039.
S002151496	Actinobacteria	Arthrobacter	Arthrobacter citreus; SJ10.
S000391701	Actinobacteria	Arthrobacter	Arthrobacter crystallopoietes; Ep1.
S000541622	Actinobacteria	Arthrobacter	Arthrobacter nicotianae; BCT-1.
S000000922	Actinobacteria	Arthrobacter	Arthrobacter nicotianae; BuxOsa.
S002955909	Actinobacteria	Arthrobacter	Arthrobacter nitroguajacolicus; KNUC2108.
S002915076	Actinobacteria	Arthrobacter	Arthrobacter nitroguajacolicus; RCTy2.
S004052171	Actinobacteria	Arthrobacter	Arthrobacter polychromogenes; BPLa7.
S000979841	Actinobacteria	Arthrobacter	Arthrobacter sanguinis (T); 741.
S001610161	Actinobacteria	Arthrobacter	Arthrobacter sp. 2P03PB.
S003750589	Actinobacteria	Arthrobacter	Arthrobacter sp. 3MY3.
S002449445	Actinobacteria	Arthrobacter	Arthrobacter sp. AD6.
S001098111	Actinobacteria	Arthrobacter	Arthrobacter sp. AMD1.
S001098116	Actinobacteria	Arthrobacter	Arthrobacter sp. AMD6.
S000980578	Actinobacteria	Arthrobacter	Arthrobacter sp. ArthroaeroA3.
S000925328	Actinobacteria	Arthrobacter	Arthrobacter sp. BA-5-17.
S002912709	Actinobacteria	Arthrobacter	Arthrobacter sp. bB1(2011).
S003285949	Actinobacteria	Arthrobacter	Arthrobacter sp. BeTF4.
S001153780	Actinobacteria	Arthrobacter	Arthrobacter sp. BJQ-31.
S002448713	Actinobacteria	Arthrobacter	Arthrobacter sp. BLH-11E1.
S002952937	Actinobacteria	Arthrobacter	Arthrobacter sp. CCBAU 10838.
S000358574	Actinobacteria	Arthrobacter	Arthrobacter sp. ECr4.
S000367193	Actinobacteria	Arthrobacter	Arthrobacter sp. GP4.
S002449674	Actinobacteria	Arthrobacter	Arthrobacter sp. IRT3.
S000394214	Actinobacteria	Arthrobacter	Arthrobacter sp. Kaza-36.
S001795311	Actinobacteria	Arthrobacter	Arthrobacter sp. ljh-32.
S002351863	Actinobacteria	Arthrobacter	Arthrobacter sp. M1(2011).
S003748324	Actinobacteria	Arthrobacter	Arthrobacter sp. MDB2-24.
S003754158	Actinobacteria	Arthrobacter	Arthrobacter sp. PF1T1.
S003754179	Actinobacteria	Arthrobacter	Arthrobacter sp. PF3M1.
S003941275	Actinobacteria	Arthrobacter	Arthrobacter sp. RO72.
S003291964	Actinobacteria	Arthrobacter	Arthrobacter sp. SaMRH14.
S001418723	Actinobacteria	Arthrobacter	Arthrobacter sp. SH-61B.
S000388970	Actinobacteria	Arthrobacter	Arthrobacter sp. 'SMCC ZAT002'.
S002918172	Actinobacteria	Arthrobacter	Arthrobacter sp. YJ34.
S002232462	Actinobacteria	Arthrobacter	Arthrobacter sp. YUST-DW19.
S002232463	Actinobacteria	Arthrobacter	Arthrobacter sp. YUST-DW20.
S003789387	Actinobacteria	Arthrobacter	Arthrobacter sp. Zs10.
S000612599	Actinobacteria	Arthrobacter	bacterium SO3-5.
S000431867	Actinobacteria	Arthrobacter	naphthalene-utilizing bacterium IS13.
S002988131	Actinobacteria	Arthrobacter	uncultured actinobacterium; RT19A_3B_8.
S003441145	Actinobacteria	Arthrobacter	uncultured actinobacterium; S5.
S001089401	Actinobacteria	Arthrobacter	uncultured Arthrobacter sp.; 27.
S003437476	Actinobacteria	Arthrobacter	uncultured Arthrobacter sp.; DB-F12.
S003765930	Actinobacteria	Arthrobacter	uncultured bacterium; 4-946.
S001065536	Actinobacteria	Arthrobacter	uncultured bacterium; BH2_aao23f08.
S001067163	Actinobacteria	Arthrobacter	uncultured bacterium; CE2_b10_2.
S003456737	Actinobacteria	Arthrobacter	uncultured bacterium; EMIRGE_OTU_s3t2d_1248.
S002200952	Actinobacteria	Arthrobacter	uncultured bacterium; HDB_SIOP1787.
S001944507	Actinobacteria	Arthrobacter	uncultured bacterium; P1-P12-62.
S000878870	Actinobacteria	Arthrobacter	uncultured bacterium; Par-s-68.
S002175939	Actinobacteria	Arthrobacter	uncultured bacterium; R246.
S001223889	Actinobacteria	Arthrobacter	uncultured bacterium; SOY114.
S002894082	Actinobacteria	Arthrobacter	uncultured bacterium; TX2_3E22.
S003766075	Actinobacteria	Asanoa	uncultured bacterium; 7-1184.
S000016636	Actinobacteria	Atopobium	Atopobium minutum.
S002225111	Actinobacteria	Atopobium	Atopobium minutum; DSM 20586.
S002287829	Actinobacteria	Atopobium	Atopobium parvulum (T); DSM 20469.
S000966653	Actinobacteria	Atopobium	Atopobium sp. DMCT15023.
S001912855	Actinobacteria	Atopobium	uncultured bacterium; ET_F_1d03.
S002747820	Actinobacteria	Atopobium	uncultured bacterium; ncd2602c09c1.
S002761455	Actinobacteria	Atopobium	uncultured bacterium; ncd2819a03c1.
S000536502	Actinobacteria	Atopobium	uncultured bacterium; rRNA425.
S000973576	Actinobacteria	Atopobium	uncultured Coriobacteriaceae bacterium; 8817-D4-C-7D.
S002028399	Actinobacteria	Atopobium	uncultured rumen bacterium; L406RT-3-E11.
S003719591	Actinobacteria	Auraticoccus	bacterium ZSGR12.
S001611571	Actinobacteria	Auritidibacter	Auritidibacter ignavus (T); type strain: IMMIB L-1656.
S000015335	Actinobacteria	Austwickia	Austwickia chelonae (T); DSM 44178 type strain.
S002287649	Actinobacteria	Beutenbergia	Beutenbergia cavernae DSM 12333.
S000768588	Actinobacteria	Bifidobacterium	Bifidobacterium adolescentis (T); ATCC 15703.
S001587388	Actinobacteria	Bifidobacterium	Bifidobacterium angulatum; Fn1.
S001587389	Actinobacteria	Bifidobacterium	Bifidobacterium angulatum; YL1.
S003287194	Actinobacteria	Bifidobacterium	Bifidobacterium animalis subsp. animalis ATCC 25527.
S002039091	Actinobacteria	Bifidobacterium	Bifidobacterium animalis subsp. lactis BB-12.
S002915228	Actinobacteria	Bifidobacterium	Bifidobacterium animalis; A6.
S000006180	Actinobacteria	Bifidobacterium	Bifidobacterium animalis; ATCC 25527.
S000381050	Actinobacteria	Bifidobacterium	Bifidobacterium bifidum.
S001352612	Actinobacteria	Bifidobacterium	Bifidobacterium bohemicum DSM 22767; JEMLUCVIII-4.
S000942602	Actinobacteria	Bifidobacterium	Bifidobacterium bombi; BlucI/TP.
S003257856	Actinobacteria	Bifidobacterium	Bifidobacterium bombi; type strain: DSM 19703.
S000436342	Actinobacteria	Bifidobacterium	Bifidobacterium breve.
S001873296	Actinobacteria	Bifidobacterium	Bifidobacterium catenulatum.
S000436343	Actinobacteria	Bifidobacterium	Bifidobacterium catenulatum; ATCC 27539.
S004056780	Actinobacteria	Bifidobacterium	Bifidobacterium coryneforme (T); ATCC 25911.
S000436345	Actinobacteria	Bifidobacterium	Bifidobacterium cuniculi.
S000436346	Actinobacteria	Bifidobacterium	Bifidobacterium dentium.
S002915227	Actinobacteria	Bifidobacterium	Bifidobacterium longum; A4.
S003314904	Actinobacteria	Bifidobacterium	Bifidobacterium longum; IMAUFB091; XJ28-13.
S000414126	Actinobacteria	Bifidobacterium	Bifidobacterium magnum (T); JCM 1218.
S003721688	Actinobacteria	Bifidobacterium	Bifidobacterium minimum; 20E.
S003314891	Actinobacteria	Bifidobacterium	Bifidobacterium pseudocatenulatum; IMAUFB078; SC14-3.
S000436347	Actinobacteria	Bifidobacterium	Bifidobacterium pseudolongum subsp. globosum.
S000253608	Actinobacteria	Bifidobacterium	Bifidobacterium simiae; CCUG 30289T.
S002448485	Actinobacteria	Bifidobacterium	Bifidobacterium sp. HMLN12.
S003291653	Actinobacteria	Bifidobacterium	Bifidobacterium sp. PG30.
S000088682	Actinobacteria	Bifidobacterium	Bifidobacterium thermacidophilum (T).
S000437084	Actinobacteria	Bifidobacterium	Bifidobacterium thermophilum; ATCC 25525.
S003746421	Actinobacteria	Bifidobacterium	Bombiscardovia sp. DCY76.
S002410640	Actinobacteria	Bifidobacterium	Pseudoscardovia suis; DPTE4.
S000340200	Actinobacteria	Bifidobacterium	uncultured bacterium (human infant) L157C.
S000340223	Actinobacteria	Bifidobacterium	uncultured bacterium (human infant) N14A.
S003212740	Actinobacteria	Bifidobacterium	uncultured bacterium; 2-18W55.
S001121557	Actinobacteria	Bifidobacterium	uncultured bacterium; C3_258.
S003665672	Actinobacteria	Bifidobacterium	uncultured bacterium; CONT-08.
S001598704	Actinobacteria	Bifidobacterium	uncultured bacterium; SH20.
S001219379	Actinobacteria	Bifidobacterium	uncultured bacterium; TS50_a04f01.
S001219711	Actinobacteria	Bifidobacterium	uncultured bacterium; TS51_a04f09.
S001220058	Actinobacteria	Bifidobacterium	uncultured bacterium; TS55_a04f09.
S003660097	Actinobacteria	Bifidobacterium	uncultured Bifidobacterium sp.; Anja_1.
S002228173	Actinobacteria	Blastococcus	Blastococcus sp. 0705C6-3.
S001418502	Actinobacteria	Blastococcus	Blastococcus sp. BMG5749.
S003765922	Actinobacteria	Blastococcus	uncultured bacterium; 4-1063.
S003766132	Actinobacteria	Blastococcus	uncultured bacterium; 8-44.
S000931642	Actinobacteria	Blastococcus	uncultured bacterium; FFCH2585.
S002894632	Actinobacteria	Blastococcus	uncultured bacterium; TX2_7F06.
S002894841	Actinobacteria	Blastococcus	uncultured bacterium; TX2_8L14.
S003445280	Actinobacteria	Blastococcus	uncultured Geodermatophilus sp.; BG1-99.
S000008471	Actinobacteria	Bogoriella	Bogoriella caseilytica (T); type strain: HIK 0088.
S002446939	Actinobacteria	Brachybacterium	Brachybacterium sp. H164.
S002232063	Actinobacteria	Brachybacterium	Brachybacterium sp. M57.
S000967407	Actinobacteria	Brachybacterium	Brachybacterium sp. PmeaMuc3.
S000114244	Actinobacteria	Brachybacterium	jellyfish-degrading bacterium TN-2003.
S001933367	Actinobacteria	Brachybacterium	uncultured bacterium; 1530-P-3F.
S000487765	Actinobacteria	Brachybacterium	uncultured bacterium; KUF53.
S001918426	Actinobacteria	Brachybacterium	uncultured bacterium; LL141-7G5.
S001457933	Actinobacteria	Brachybacterium	uncultured bacterium; nbw1025e03c1.
S002611142	Actinobacteria	Brachybacterium	uncultured bacterium; ncd1003h12c1.
S002746170	Actinobacteria	Brachybacterium	uncultured bacterium; ncd2575e01c1.
S002150735	Actinobacteria	Branchiibius	Branchiibius hedensis (T); 29717.
S000776477	Actinobacteria	Brevibacterium	Brevibacterium album (T); YIM 90718.
S003803445	Actinobacteria	Brevibacterium	Brevibacterium epidermidis; N3.
S000323990	Actinobacteria	Brevibacterium	Brevibacterium sanguinis; DSM 9657.
S000016549	Actinobacteria	Brevibacterium	Brevibacterium sp. HZM-1.
S001417974	Actinobacteria	Brevibacterium	Brevibacterium sp. LY036.
S003280426	Actinobacteria	Brevibacterium	Brevibacterium sp. MN3-6.
S000870705	Actinobacteria	Brevibacterium	Brevibacterium sp. TUT1300.
S002232489	Actinobacteria	Brevibacterium	Brevibacterium sp. VKRKCu11.
S001933358	Actinobacteria	Brevibacterium	uncultured bacterium; 1530-P-1A.
S002970308	Actinobacteria	Brevibacterium	uncultured bacterium; K13.46 KSS.
S001918685	Actinobacteria	Brevibacterium	uncultured bacterium; LL141-8I2.
S001913891	Actinobacteria	Brevibacterium	uncultured bacterium; LL143-2A8.
S001463730	Actinobacteria	Brevibacterium	uncultured bacterium; nbu405h10c1.
S002606965	Actinobacteria	Brevibacterium	uncultured bacterium; ncd1276g12c1.
S002733561	Actinobacteria	Brevibacterium	uncultured bacterium; ncd2470g11c1.
S002747071	Actinobacteria	Brevibacterium	uncultured bacterium; ncd2591d06c1.
S003780614	Actinobacteria	Brevibacterium	uncultured Brevibacterium sp.; DGGE gel band CP6HTA.
S000841668	Actinobacteria	Brooklawnia	Propionibacteriaceae bacterium SH051.
S003257105	Actinobacteria	Brooklawnia	uncultured Actinobacteridae bacterium; Rc456.
S000563141	Actinobacteria	Brooklawnia	uncultured Actinobacteridae bacterium; Rs-Q42.
S001492886	Actinobacteria	Brooklawnia	uncultured bacterium; nbw729c12c1.
S003306946	Actinobacteria	Brooklawnia	uncultured Propionibacteriaceae bacterium; MADSa88.
S000131130	Actinobacteria	Catellatospora	Catellatospora sp.; LM182T.
S003765847	Actinobacteria	Catelliglobosispora	uncultured bacterium; 3-55.
S000931155	Actinobacteria	Catelliglobosispora	uncultured bacterium; FFCH5162.
S000403384	Actinobacteria	Catenulispora	bacterium Ellin5034.
S002290389	Actinobacteria	Catenulispora	Catenulispora acidiphila DSM 44928.
S000129300	Actinobacteria	Cellulomonas	Cellulomonadaceae str. WB12.
S001337059	Actinobacteria	Cellulomonas	Cellulomonas sp. enrichment culture clone O8.
S002913756	Actinobacteria	Cellulomonas	Cellulomonas sp. GX59.
S000980292	Actinobacteria	Cellulomonas	Cellulomonas sp. RP-3.
S002353626	Actinobacteria	Cellulomonas	Cellulomonas sp. TSU-03.
S000406353	Actinobacteria	Cellulomonas	Cellulomonas xylanilytica (T); XIL11.
S000874081	Actinobacteria	Cellulomonas	uncultured bacterium; 91-17.
S000753854	Actinobacteria	Cellulomonas	uncultured bacterium; ANTLV2_A07.
S003709103	Actinobacteria	Cellulomonas	uncultured bacterium; I_C7_D.
S001151260	Actinobacteria	Cellulomonas	uncultured bacterium; RDX 9.
S002894344	Actinobacteria	Cellulomonas	uncultured bacterium; TX2_5F15.
S002230559	Actinobacteria	Cellulosimicrobium	Bacillus subtilis; B1.
S004046184	Actinobacteria	Cellulosimicrobium	Cellulosimicrobium cellulans; SHEAVC86015.
S002916863	Actinobacteria	Cellulosimicrobium	Cellulosimicrobium funkei; 6423.
S003803562	Actinobacteria	Cellulosimicrobium	Cellulosimicrobium sp. GI2.
S002233402	Actinobacteria	Cellulosimicrobium	Cellulosimicrobium sp. NBGD17.
S000608708	Actinobacteria	Citricoccus	Bacillus subtilis; B-2009.
S001241509	Actinobacteria	Clavibacter	Clavibacter michiganensis subsp. michiganensis; 4.
S000438892	Actinobacteria	Clavibacter	Clavibacter michiganensis subsp. nebraskensis; ATCC 27822.
S000749962	Actinobacteria	Clavibacter	Clavibacter michiganensis subsp. sepedonicus; type strain: DSM
S001089411	Actinobacteria	Clavibacter	uncultured Clavibacter sp.; 39.
S000382901	Actinobacteria	Collinsella	Collinsella stercoris; RCA55-4.
S001587406	Actinobacteria	Collinsella	Collinsella tanakaei (T); YIT 12063.
S000745000	Actinobacteria	Collinsella	uncultured actinobacterium; M0011_116.
S002317520	Actinobacteria	Collinsella	uncultured bacterium; 16slp84-03e11.p1k.
S001124614	Actinobacteria	Collinsella	uncultured bacterium; bdog1_aai79g04.
S002469331	Actinobacteria	Collinsella	uncultured bacterium; c_Control_D9.
S001067488	Actinobacteria	Collinsella	uncultured bacterium; LI2_aae49c07.
S001128202	Actinobacteria	Collinsella	uncultured bacterium; LI3_aah75a12.
S001064626	Actinobacteria	Collinsella	uncultured bacterium; LI3_aah78h12.
S000862028	Actinobacteria	Collinsella	uncultured bacterium; TuCw31.
S000862102	Actinobacteria	Collinsella	uncultured bacterium; TuCw56.
[truncated: 26,978 more rows]
