# Supplementary material for: VITCOMIC2: visualization tool for the phylogenetic composition of microbial communities based on 16S rRNA gene amplicons and metagenomic shotgun sequencing
Source: BMC Syst Biol. 2018 Mar 19;12(Suppl 2):30. doi: 10.1186/s12918-018-0545-2 (PMC5861490; doi:10.1186/s12918-018-0545-2)
Supplement: Supplementary file 3 — List of phylum names for the 28,977 high-quality 16S rRNA gene sequences in VITCOMIC2. (XLS 21 kb) [file 12918_2018_545_MOESM3_ESM.xls]

## Sheet: Refs_14_04_11
Phylum/Class name
Gammaproteobacteria
Betaproteobacteria
Zetaproteobacteria
Epsilonproteobacteria
Alphaproteobacteria
Fibrobacteres
Deinococcus_Thermus
Spirochaetes
Deferribacteres
Chrysiogenetes
Fusobacteria
Firmicutes
Tenericutes
Caldiserica
Chlorobi
Deltaproteobacteria
Bacteroidetes
Nitrospira
Elusimicrobia
Chloroflexi
OP11
TM7
OD1
SR1
Acidobacteria
Chlamydiae
Cyanobacteria_Chloroplast
Verrucomicrobia
Lentisphaerae
WS3
BRC1
Planctomycetes
Gemmatimonadetes
Actinobacteria
Armatimonadetes
Synergistetes
Dictyoglomi
Thermotogae
Thermodesulfobacteria
Aquificae
Korarchaeota
Crenarchaeota
Euryarchaeota
Nanoarchaeota
