# Supplementary material for: VITCOMIC2: visualization tool for the phylogenetic composition of microbial communities based on 16S rRNA gene amplicons and metagenomic shotgun sequencing
Source: BMC Syst Biol. 2018 Mar 19;12(Suppl 2):30. doi: 10.1186/s12918-018-0545-2 (PMC5861490; doi:10.1186/s12918-018-0545-2)
Supplement: Supplementary file 4 — List of strain names in the 16S rRNA gene copy number reference database. a. For each strain, a RefSeq ID is shown of the representative replicon that contains 16S rRNA gene copies. b. Class name of the strain in the phylum Proteobacteria or phylum name of the strain in other phyla is shown. (XLS 210 kb) [file 12918_2018_545_MOESM4_ESM.xls]

## Sheet: copyDatabaseList.txt
RefSeq ID of representative replicona	Strain name	Phylum or class nameb	16S rRNA gene copy number in the genome
NC_012483	Acidobacterium capsulatum ATCC 51196	Acidobacteria	1
NC_016024	Candidatus Chloracidobacterium thermophilum B	Acidobacteria	1
NC_008009	Candidatus Koribacter versatilis Ellin345	Acidobacteria	1
NC_008536	Candidatus Solibacter usitatus Ellin6076	Acidobacteria	2
NC_016631	Granulicella mallensis MP5ACTX8	Acidobacteria	1
NC_015064	Granulicella tundricola	Acidobacteria	1
NC_018014	Terriglobus roseus DSM 18391	Acidobacteria	2
NC_014963	Terriglobus saanensis SP1PR4	Acidobacteria	1
NC_020520	Acidimicrobidae bacterium YM16-304	Actinobacteria	2
NC_013124	Acidimicrobium ferrooxidans DSM 10331	Actinobacteria	2
NC_008578	Acidothermus cellulolyticus 11B	Actinobacteria	1
NC_022657	Actinoplanes friuliensis DSM 7358	Actinobacteria	3
NC_017093	Actinoplanes missouriensis 431	Actinobacteria	6
NC_021191	Actinoplanes sp. N902-109	Actinobacteria	4
NC_017803	Actinoplanes sp. SE50/110	Actinobacteria	6
NC_013093	Actinosynnema mirum DSM 43827	Actinobacteria	5
NC_022567	Adlercreutzia equolifaciens DSM 19450	Actinobacteria	2
NC_014318	Amycolatopsis mediterranei U32	Actinobacteria	4
NC_021252	Amycolatopsis orientalis HCCB10007	Actinobacteria	4
NC_015564	Amycolicicoccus subflavus DQS3-9A1	Actinobacteria	3
NC_014218	Arcanobacterium haemolyticum DSM 20595	Actinobacteria	4
NC_014550	Arthrobacter arilaitensis Re117	Actinobacteria	6
NC_008711	Arthrobacter aurescens TC1	Actinobacteria	6
NC_011886	Arthrobacter chlorophenolicus A6	Actinobacteria	5
NC_015145	Arthrobacter phenanthrenivorans Sphe3	Actinobacteria	4
NC_008541	Arthrobacter sp. FB24	Actinobacteria	5
NC_018531	Arthrobacter sp. Rue61a	Actinobacteria	6
NC_013203	Atopobium parvulum DSM 20469	Actinobacteria	1
NC_008618	Bifidobacterium adolescentis ATCC 15703	Actinobacteria	5
NC_017834	Bifidobacterium animalis subsp. animalis ATCC 25527	Actinobacteria	4
NC_018720	Bifidobacterium asteroides PRL2011	Actinobacteria	2
NC_017999	Bifidobacterium bifidum BGN4	Actinobacteria	3
NC_017218	Bifidobacterium breve ACS-071-V-Sch8b	Actinobacteria	3
NC_013714	Bifidobacterium dentium Bd1	Actinobacteria	4
NC_014656	Bifidobacterium longum subsp. longum BBMN68	Actinobacteria	3
NC_020546	Bifidobacterium thermophilum RBL67	Actinobacteria	4
NC_016943	Blastococcus saxobsidens DD2	Actinobacteria	3
NC_013172	Brachybacterium faecium DSM 4810	Actinobacteria	3
NC_013131	Catenulispora acidiphila DSM 44928	Actinobacteria	3
NC_015514	Cellulomonas fimi ATCC 484	Actinobacteria	2
NC_014151	Cellulomonas flavigena DSM 20109	Actinobacteria	2
NC_015671	Cellvibrio gilvus ATCC 13127	Actinobacteria	2
NC_009480	Clavibacter michiganensis subsp. michiganensis NCPPB 382	Actinobacteria	2
NC_013739	Conexibacter woesei DSM 14684	Actinobacteria	1
NC_015389	Coriobacterium glomerans PW2	Actinobacteria	2
NC_022198	Corynebacterium argentoratense DSM 44202	Actinobacteria	4
NC_012590	Corynebacterium aurimucosum ATCC 700975	Actinobacteria	4
NC_020506	Corynebacterium callunae DSM 20147	Actinobacteria	7
NC_016782	Corynebacterium diphtheriae 241	Actinobacteria	5
NC_004369	Corynebacterium efficiens YS-314	Actinobacteria	5
NC_020519	Corynebacterium glutamicum K051 ATCC 13032	Actinobacteria	6
NC_020302	Corynebacterium halotolerans YIM 70093= DSM 44683	Actinobacteria	4
NC_007164	Corynebacterium jeikeium K411	Actinobacteria	3
NC_012704	Corynebacterium kroppenstedtii DSM 44385	Actinobacteria	3
NC_021915	Corynebacterium maris DSM 45190	Actinobacteria	4
NC_017300	Corynebacterium pseudotuberculosis 1002	Actinobacteria	4
NC_015673	Corynebacterium resistens DSM 45100	Actinobacteria	3
NC_021663	Corynebacterium terpenotabidum Y-11	Actinobacteria	5
NC_018101	Corynebacterium ulcerans 0102	Actinobacteria	4
NC_010545	Corynebacterium urealyticum DSM 7109	Actinobacteria	3
NC_015859	Corynebacterium variabile DSM 44702	Actinobacteria	6
NC_013170	Cryptobacterium curtum DSM 15641	Actinobacteria	3
NC_013204	Eggerthella lenta DSM 2243	Actinobacteria	3
NC_015738	Eggerthella sp. YY7918	Actinobacteria	2
NC_008278	Frankia alni ACN14a	Actinobacteria	2
NC_007777	Frankia sp. CcI3	Actinobacteria	2
NC_009921	Frankia sp. EAN1pec	Actinobacteria	3
NC_014666	Frankia sp. EuI1c	Actinobacteria	3
NC_015656	Frankia symbiont of Datisca glomerata	Actinobacteria	2
NC_014644	Gardnerella vaginalis ATCC 14019	Actinobacteria	2
NC_013757	Geodermatophilus obscurus DSM 43160	Actinobacteria	3
NC_013441	Gordonia bronchialis DSM 43247	Actinobacteria	2
NC_016906	Gordonia polyisoprenivorans VH2	Actinobacteria	3
NC_018581	Gordonia sp. KTR9	Actinobacteria	3
NC_021021	Gordonibacter pamelaeae 7-10-1-b	Actinobacteria	1
NC_014830	Intrasporangium calvum DSM 43043	Actinobacteria	2
NC_015588	Isoptericola variabilis 225	Actinobacteria	3
NC_013174	Jonesia denitrificans DSM 20603	Actinobacteria	5
NC_009664	Kineococcus radiotolerans SRS30216	Actinobacteria	4
NC_016109	Kitasatospora setae KM-6054	Actinobacteria	9
NC_010617	Kocuria rhizophila DC2201	Actinobacteria	3
NC_013729	Kribbella flavida DSM 17836	Actinobacteria	2
NC_013169	Kytococcus sedentarius DSM 20547	Actinobacteria	2
NC_022438	Leifsonia xyli subsp. cynodontis DSM 46306	Actinobacteria	1
NC_015125	Microbacterium testaceum StLB037	Actinobacteria	2
NC_012803	Micrococcus luteus NCTC 2665	Actinobacteria	2
NC_015635	Microlunatus phosphovorus NM-1	Actinobacteria	1
NC_014391	Micromonospora aurantiaca ATCC 27029	Actinobacteria	3
NC_014815	Micromonospora sp. L5	Actinobacteria	3
NC_014246	Mobiluncus curtisii ATCC 43063	Actinobacteria	2
NC_017955	Modestobacter marinus	Actinobacteria	3
NC_021282	Mycobacterium abscessus subsp. bolletii 50594	Actinobacteria	1
NC_015758	Mycobacterium africanum GM041182	Actinobacteria	1
NC_008595	Mycobacterium avium 104	Actinobacteria	1
NC_012207	Mycobacterium bovis BCG str. Tokyo 172	Actinobacteria	1
NC_019952	Mycobacterium canettii CIPT 140070017	Actinobacteria	1
NC_018027	Mycobacterium chubuense NBB4	Actinobacteria	2
NC_009338	Mycobacterium gilvum PYR-GCK	Actinobacteria	2
NC_018612	Mycobacterium indicus pranii MTCC 9506	Actinobacteria	1
NC_016946	Mycobacterium intracellulare ATCC 13950	Actinobacteria	1
NC_022663	Mycobacterium kansasii ATCC 12478	Actinobacteria	1
NC_011896	Mycobacterium leprae Br4923	Actinobacteria	1
NC_020133	Mycobacterium liflandii 128FXT	Actinobacteria	1
NC_010612	Mycobacterium marinum M	Actinobacteria	1
NC_018150	Mycobacterium massiliense str. GO 6	Actinobacteria	1
NC_023036	Mycobacterium neoaurum VKM Ac-1815D	Actinobacteria	2
NC_016604	Mycobacterium rhodesiae NBB3	Actinobacteria	2
NC_019966	Mycobacterium smegmatis JS623	Actinobacteria	2
NC_015576	Mycobacterium sp. JDM601	Actinobacteria	2
NC_009077	Mycobacterium sp. JLS	Actinobacteria	2
NC_008705	Mycobacterium sp. KMS	Actinobacteria	2
NC_008146	Mycobacterium sp. MCS	Actinobacteria	2
NC_017904	Mycobacterium sp. MOTT36Y	Actinobacteria	1
NC_016934	Mycobacterium tuberculosis UT205	Actinobacteria	1
NC_008611	Mycobacterium ulcerans Agy99	Actinobacteria	1
NC_008726	Mycobacterium vanbaalenii PYR-1	Actinobacteria	2
NC_021715	Mycobacterium yongonense 05-1390	Actinobacteria	1
NC_013235	Nakamurella multipartita DSM 44233	Actinobacteria	2
NC_018681	Nocardia brasiliensis ATCC 700358	Actinobacteria	3
NC_016887	Nocardia cyriacigeorgica GUH-2	Actinobacteria	3
NC_006361	Nocardia farcinica IFM 10152	Actinobacteria	3
NC_008699	Nocardioides sp. JS614	Actinobacteria	2
NC_018524	Nocardiopsis alba ATCC BAA-2165	Actinobacteria	5
NC_014210	Nocardiopsis dassonvillei subsp. dassonvillei DSM 43111	Actinobacteria	3
NC_014363	Olsenella uli DSM 7084	Actinobacteria	1
NC_019395	Propionibacterium acidipropionici ATCC 4875	Actinobacteria	4
NC_017534	Propionibacterium acnes 266	Actinobacteria	3
NC_021064	Propionibacterium avidum 44067	Actinobacteria	3
NC_014215	Propionibacterium freudenreichii subsp. shermanii	Actinobacteria	2
NC_018142	Propionibacterium propionicum F0230a	Actinobacteria	2
NC_015312	Pseudonocardia dioxanivorans CB1190	Actinobacteria	3
NC_010168	Renibacterium salmoninarum ATCC 33209	Actinobacteria	2
NC_014659	Rhodococcus equi 103S	Actinobacteria	4
NC_022115	Rhodococcus erythropolis CCM2595	Actinobacteria	4
NC_008268	Rhodococcus jostii RHA1	Actinobacteria	4
NC_012522	Rhodococcus opacus B4	Actinobacteria	4
NC_023150	Rhodococcus pyridinivorans SB3094	Actinobacteria	4
NC_014643	Rothia dentocariosa ATCC 17931	Actinobacteria	3
NC_013715	Rothia mucilaginosa DY-18	Actinobacteria	3
NC_008148	Rubrobacter xylanophilus DSM 9941	Actinobacteria	1
NC_013159	Saccharomonospora viridis DSM 43017	Actinobacteria	3
NC_009142	Saccharopolyspora erythraea NRRL 2338	Actinobacteria	4
NC_019673	Saccharothrix espanaensis DSM 44229	Actinobacteria	4
NC_009953	Salinispora arenicola CNS-205	Actinobacteria	3
NC_009380	Salinispora tropica CNB-440	Actinobacteria	3
NC_013521	Sanguibacter keddieii DSM 10542	Actinobacteria	4
NC_014168	Segniliparus rotundus DSM 44985	Actinobacteria	1
NC_013165	Slackia heliotrinireducens DSM 20476	Actinobacteria	2
NC_013947	Stackebrandtia nassauensis DSM 44728	Actinobacteria	2
NC_020990	Streptomyces albus J1074	Actinobacteria	7
NC_003155	Streptomyces avermitilis MA-4680	Actinobacteria	6
NC_016582	Streptomyces bingchenggensis BCW-1	Actinobacteria	6
NC_016111	Streptomyces cattleya NRRL 8057	Actinobacteria	6
NC_003888	Streptomyces coelicolor A3(2)	Actinobacteria	6
NC_021985	Streptomyces collinus Tu 365	Actinobacteria	6
NC_020504	Streptomyces davawensis JCM 4913	Actinobacteria	6
NC_016114	Streptomyces flavogriseus ATCC 33331	Actinobacteria	6
NC_021177	Streptomyces fulvissimus DSM 40593	Actinobacteria	6
NC_010572	Streptomyces griseus subsp. griseus NBRC 13350	Actinobacteria	6
NC_017765	Streptomyces hygroscopicus subsp. jinggangensis 5008	Actinobacteria	6
NC_013929	Streptomyces scabiei 87.22	Actinobacteria	6
NC_021055	Streptomyces sp. PAMC26508	Actinobacteria	6
NC_015953	Streptomyces sp. SirexAA-E	Actinobacteria	6
NC_018750	Streptomyces venezuelae ATCC 10712	Actinobacteria	3
NC_015957	Streptomyces violaceusniger Tu 4113	Actinobacteria	6
NC_013595	Streptosporangium roseum DSM 43021	Actinobacteria	6
NC_014165	Thermobispora bispora DSM 43833	Actinobacteria	4
NC_013510	Thermomonospora curvata DSM 43183	Actinobacteria	4
NC_004551	Tropheryma whipplei TW08/27	Actinobacteria	1
NC_014158	Tsukamurella paurometabola DSM 20162	Actinobacteria	2
NC_015434	Verrucosispora maris AB-18-032	Actinobacteria	3
NC_013530	Xylanimonas cellulosilytica DSM 15894	Actinobacteria	3
NC_021991	Acetobacter pasteurianus 386B	Alphaproteobacteria	5
NC_009484	Acidiphilium cryptum JF-5	Alphaproteobacteria	2
NC_015186	Acidiphilium multivorum AIU301	Alphaproteobacteria	2
NC_003062	Agrobacterium fabrum str. C58	Alphaproteobacteria	2
NC_011985	Agrobacterium radiobacter K84	Alphaproteobacteria	3
NC_015508	Agrobacterium sp. H13-3	Alphaproteobacteria	3
NC_011988	Agrobacterium vitis S4	Alphaproteobacteria	4
NC_020453	Agromonas oligotrophica S58	Alphaproteobacteria	2
NC_018644	Alpha proteobacterium HIMB59	Alphaproteobacteria	1
NC_013532	Anaplasma centrale str. Israel	Alphaproteobacteria	1
NC_022760	Anaplasma marginale str. Dawn	Alphaproteobacteria	1
NC_021881	Anaplasma phagocytophilum str. Dog2	Alphaproteobacteria	1
NC_014816	Asticcacaulis excentricus CB 48	Alphaproteobacteria	3
NC_009937	Azorhizobium caulinodans ORS 571	Alphaproteobacteria	3
NC_016594	Azospirillum brasilense Sp245	Alphaproteobacteria	4
NC_016585	Azospirillum lipoferum 4B	Alphaproteobacteria	9
NC_013854	Azospirillum sp. B510	Alphaproteobacteria	9
NC_020300	Bartonella australis Aust/NH1	Alphaproteobacteria	2
NC_008783	Bartonella bacilliformis KC583	Alphaproteobacteria	2
NC_014932	Bartonella clarridgeiae 73	Alphaproteobacteria	2
NC_012846	Bartonella grahamii as4aup	Alphaproteobacteria	2
NC_005956	Bartonella henselae str. Houston-1	Alphaproteobacteria	2
NC_018533	Bartonella quintana RM-11	Alphaproteobacteria	2
NC_010161	Bartonella tribocorum CIP 105476	Alphaproteobacteria	2
NC_020301	Bartonella vinsonii subsp. berkhoffii str. Winnie	Alphaproteobacteria	2
NC_010581	Beijerinckia indica subsp. indica ATCC 9039	Alphaproteobacteria	3
NC_017249	Bradyrhizobium japonicum USDA 6	Alphaproteobacteria	2
NC_009485	Bradyrhizobium sp. BTAi1	Alphaproteobacteria	2
NC_009445	Bradyrhizobium sp. ORS 278	Alphaproteobacteria	2
NC_017082	Bradyrhizobium sp. S23321	Alphaproteobacteria	1
NC_014375	Brevundimonas subvibrioides ATCC 15264	Alphaproteobacteria	2
NC_016777	Brucella abortus A13334	Alphaproteobacteria	3
NC_010103	Brucella canis ATCC 23365	Alphaproteobacteria	3
NC_022905	Brucella ceti TE10759-12	Alphaproteobacteria	3
NC_012441	Brucella melitensis ATCC 23457	Alphaproteobacteria	3
NC_013118	Brucella microti CCM 4915	Alphaproteobacteria	3
NC_009504	Brucella ovis ATCC 25840	Alphaproteobacteria	3
NC_015857	Brucella pinnipedialis B2/94	Alphaproteobacteria	3
NC_017250	Brucella suis 1330	Alphaproteobacteria	3
NC_019566	Candidatus Endolissoclinum patella L2	Alphaproteobacteria	1
NC_012960	Candidatus Hodgkinia cicadicola Dsem	Alphaproteobacteria	1
NC_022793	Candidatus Liberibacter americanus str. Sao Paulo	Alphaproteobacteria	3
NC_020549	Candidatus Liberibacter asiaticus str. gxpsy	Alphaproteobacteria	3
NC_014774	Candidatus Liberibacter solanacearum CLso-ZC1	Alphaproteobacteria	3
NC_015722	Candidatus Midichloria mitochondrii IricVA	Alphaproteobacteria	1
NC_015380	Candidatus Pelagibacter sp. IMCC9063	Alphaproteobacteria	1
NC_007205	Candidatus Pelagibacter ubique HTCC1062	Alphaproteobacteria	1
NC_014010	Candidatus Puniceispirillum marinum IMCC1322	Alphaproteobacteria	1
NC_017028	Candidatus Rickettsia amblyommii str. GAT-30V	Alphaproteobacteria	1
NC_002696	Caulobacter crescentus CB15	Alphaproteobacteria	2
NC_014100	Caulobacter segnis ATCC 21756	Alphaproteobacteria	2
NC_010338	Caulobacter sp. K31	Alphaproteobacteria	2
NC_008254	Chelativorans sp. BNC1	Alphaproteobacteria	2
NC_009952	Dinoroseobacter shibae DFL 12	Alphaproteobacteria	2
NC_007354	Ehrlichia canis str. Jake	Alphaproteobacteria	1
NC_007799	Ehrlichia chaffeensis str. Arkansas	Alphaproteobacteria	1
NC_023063	Ehrlichia muris AS145	Alphaproteobacteria	1
NC_006831	Ehrlichia ruminantium str. Gardel	Alphaproteobacteria	1
NC_007722	Erythrobacter litoralis HTCC2594	Alphaproteobacteria	1
NC_011365	Gluconacetobacter diazotrophicus PAl 5	Alphaproteobacteria	4
NC_016027	Gluconacetobacter xylinus NBRC 3288	Alphaproteobacteria	5
NC_019396	Gluconobacter oxydans H24	Alphaproteobacteria	5
NC_008343	Granulibacter bethesdensis CGDNIH1	Alphaproteobacteria	3
NC_012982	Hirschia baltica ATCC 49814	Alphaproteobacteria	2
NC_021172	Hyphomicrobium denitrificans 1NES1	Alphaproteobacteria	1
NC_022997	Hyphomicrobium nitrativorans NL23	Alphaproteobacteria	1
NC_015717	Hyphomicrobium sp. MC1	Alphaproteobacteria	1
NC_008358	Hyphomonas neptunium ATCC 15444	Alphaproteobacteria	1
NC_007802	Jannaschia sp. CCS1	Alphaproteobacteria	1
NC_014625	Ketogulonicigenium vulgare Y25	Alphaproteobacteria	5
NC_017384	Ketogulonigenium vulgarum WSH-001	Alphaproteobacteria	5
NC_023135	Leisingera methylohalidivorans DSM 14336	Alphaproteobacteria	5
NC_019907	Liberibacter crescens BT-1	Alphaproteobacteria	3
NC_008576	Magnetococcus marinus MC-1	Alphaproteobacteria	3
NC_023065	Magnetospirillum gryphiswaldense MSR-1 v2	Alphaproteobacteria	2
NC_007626	Magnetospirillum magneticum AMB-1	Alphaproteobacteria	2
NC_008347	Maricaulis maris MCS10	Alphaproteobacteria	2
NC_019973	Mesorhizobium australicum WSM2073	Alphaproteobacteria	2
NC_014923	Mesorhizobium ciceri biovar biserrulae WSM1271	Alphaproteobacteria	2
NC_002678	Mesorhizobium loti MAFF303099	Alphaproteobacteria	2
NC_015675	Mesorhizobium opportunistum WSM2075	Alphaproteobacteria	2
NC_010172	Methylobacterium extorquens PA1	Alphaproteobacteria	5
NC_011894	Methylobacterium nodulans ORS 2060	Alphaproteobacteria	7
NC_010725	Methylobacterium populi BJ001	Alphaproteobacteria	5
NC_010505	Methylobacterium radiotolerans JCM 2831	Alphaproteobacteria	6
NC_010511	Methylobacterium sp. 4-46	Alphaproteobacteria	6
NC_011666	Methylocella silvestris BL2	Alphaproteobacteria	2
NC_018485	Methylocystis sp. SC2	Alphaproteobacteria	1
NC_016026	Micavibrio aeruginosavorus ARL-13	Alphaproteobacteria	1
NC_013009	Neorickettsia risticii str. Illinois	Alphaproteobacteria	1
NC_007798	Neorickettsia sennetsu str. Miyayama	Alphaproteobacteria	1
NC_007964	Nitrobacter hamburgensis X14	Alphaproteobacteria	1
NC_007406	Nitrobacter winogradskyi Nb-255	Alphaproteobacteria	1
NC_007794	Novosphingobium aromaticivorans DSM 12444	Alphaproteobacteria	3
NC_015580	Novosphingobium sp. PP1Y	Alphaproteobacteria	3
NC_009668	Ochrobactrum anthropi ATCC 49188	Alphaproteobacteria	2
NC_020911	Octadecabacter antarcticus 307	Alphaproteobacteria	2
NC_020908	Octadecabacter arcticus 238	Alphaproteobacteria	2
NC_011386	Oligotropha carboxidovorans OM5	Alphaproteobacteria	1
NC_009488	Orientia tsutsugamushi str. Boryong	Alphaproteobacteria	1
NC_010793	Orientia tsutsugamushi str. Ikeda	Alphaproteobacteria	1
NC_022041	Paracoccus aminophilus JCM 7686	Alphaproteobacteria	4
NC_008687	Paracoccus denitrificans PD1222	Alphaproteobacteria	3
NC_009719	Parvibaculum lavamentivorans DS-1	Alphaproteobacteria	1
NC_014414	Parvularcula bermudensis HTCC2503	Alphaproteobacteria	1
NC_016078	Pelagibacterium halotolerans B2	Alphaproteobacteria	2
NC_018286	Phaeobacter gallaeciensis 2.1	Alphaproteobacteria	4
NC_011144	Phenylobacterium zucineum HLK1	Alphaproteobacteria	1
NC_015259	Polymorphum gilvum SL003B-26A1	Alphaproteobacteria	2
NC_016642	Pseudovibrio sp. FO-BEG1	Alphaproteobacteria	6
NC_021905	Rhizobium etli bv. mimosae str. Mim1	Alphaproteobacteria	3
NC_012850	Rhizobium leguminosarum bv. trifolii WSM1325	Alphaproteobacteria	3
NC_022535	Rhizobium sp. IRBG74 circular	Alphaproteobacteria	4
NC_020059	Rhizobium tropici CIAT 899	Alphaproteobacteria	3
NC_014034	Rhodobacter capsulatus SB 1003	Alphaproteobacteria	4
NC_014664	Rhodomicrobium vannielii ATCC 17100	Alphaproteobacteria	2
NC_008435	Rhodopseudomonas palustris BisA53	Alphaproteobacteria	2
NC_011420	Rhodospirillum centenum SW	Alphaproteobacteria	4
NC_017059	Rhodospirillum photometricum DSM 122	Alphaproteobacteria	2
NC_007643	Rhodospirillum rubrum ATCC 11170	Alphaproteobacteria	4
NC_012633	Rickettsia africae ESF-5	Alphaproteobacteria	1
NC_009881	Rickettsia akari str. Hartford	Alphaproteobacteria	1
NC_017058	Rickettsia australis str. Cutlack	Alphaproteobacteria	1
NC_007940	Rickettsia bellii RML369-C	Alphaproteobacteria	1
NC_016929	Rickettsia canadensis str. CA410	Alphaproteobacteria	1
NC_003103	Rickettsia conorii str. Malish 7	Alphaproteobacteria	1
NC_007109	Rickettsia felis URRWXCal2	Alphaproteobacteria	1
NC_015866	Rickettsia heilongjiangensis 54	Alphaproteobacteria	1
NC_016050	Rickettsia japonica YH	Alphaproteobacteria	1
NC_016931	Rickettsia massiliae str. AZT80	Alphaproteobacteria	1
NC_017043	Rickettsia montanensis str. OSU 85-930	Alphaproteobacteria	1
NC_017044	Rickettsia parkeri str. Portsmouth	Alphaproteobacteria	1
NC_012730	Rickettsia peacockii str. Rustic	Alphaproteobacteria	1
NC_016930	Rickettsia philipii str. 364D	Alphaproteobacteria	1
NC_020993	Rickettsia prowazekii str. Breinl	Alphaproteobacteria	1
NC_017042	Rickettsia rhipicephali str. 3-7-female6-CWPP	Alphaproteobacteria	1
NC_016909	Rickettsia rickettsii str. Arizona	Alphaproteobacteria	1
NC_016639	Rickettsia slovaca 13-B	Alphaproteobacteria	1
NC_006142	Rickettsia typhi str. Wilmington	Alphaproteobacteria	1
NC_008209	Roseobacter denitrificans OCh 114	Alphaproteobacteria	1
NC_015730	Roseobacter litoralis Och 149	Alphaproteobacteria	1
NC_003911	Ruegeria pomeroyi DSS-3	Alphaproteobacteria	3
NC_008043	Ruegeria sp. TM1040	Alphaproteobacteria	3
NC_008042	Ruegeria sp. TM1040	Alphaproteobacteria	1
NC_008044	Ruegeria sp. TM1040	Alphaproteobacteria	1
NC_012587	Sinorhizobium fredii NGR234	Alphaproteobacteria	3
NC_018000	Sinorhizobium fredii USDA 257	Alphaproteobacteria	3
NC_009636	Sinorhizobium medicae WSM419	Alphaproteobacteria	3
NC_017325	Sinorhizobium meliloti SM11	Alphaproteobacteria	3
NC_015593	Sphingobium chlorophenolicum L-1	Alphaproteobacteria	3
NC_014006	Sphingobium japonicum UT26S	Alphaproteobacteria	3
NC_015976	Sphingobium sp. SYK-6	Alphaproteobacteria	2
NC_020561	Sphingomonas sp. MM-1	Alphaproteobacteria	2
NC_009511	Sphingomonas wittichii RW1	Alphaproteobacteria	2
NC_008048	Sphingopyxis alaskensis RB2256	Alphaproteobacteria	1
NC_014217	Starkeya novella DSM 506	Alphaproteobacteria	1
NC_017956	Tistrella mobilis KA081020-065	Alphaproteobacteria	4
NC_010981	Wolbachia endosymbiont of Culex quinquefasciatuPel	Alphaproteobacteria	1
NC_012416	Wolbachia sp. wRi	Alphaproteobacteria	1
NC_009720	Xanthobacter autotrophicus Py2	Alphaproteobacteria	2
NC_006526	Zymomonas mobilis subsp. mobilis ZM4	Alphaproteobacteria	3
NC_000918	Aquifex aeolicus VF5	Aquificae	2
NC_015185	Desulfurobacterium thermolithotrophum DSM 11699	Aquificae	2
NC_017161	Hydrogenobacter thermophilus TK-6	Aquificae	1
NC_020411	Hydrogenobaculum sp. HO	Aquificae	2
NC_020814	Hydrogenobaculum sp. SN	Aquificae	2
NC_011126	Hydrogenobaculum sp. Y04AAS1	Aquificae	2
NC_012440	Persephonella marina EX-H1	Aquificae	2
NC_012438	Sulfurihydrogenibium azorense Az-Fu1	Aquificae	2
NC_010730	Sulfurihydrogenibium sp. YO3AOP1	Aquificae	3
NC_013894	Thermocrinis albus DSM 14484	Aquificae	1
NC_014926	Thermovibrio ammonificans HB-1	Aquificae	3
NC_021487	Chthonomonas calidirosea T49	Armatimonadetes	2
NC_018013	Aequorivita sublithincola DSM 14238	Bacteroidetes	2
NC_018011	Alistipes finegoldii DSM 17242	Bacteroidetes	2
NC_021030	Alistipes shahii WAL 8301	Bacteroidetes	1
NC_016776	Bacteroides fragilis 638R	Bacteroidetes	6
NC_014933	Bacteroides helcogenes P 36-108	Bacteroidetes	5
NC_015164	Bacteroides salanitronis DSM 18170	Bacteroidetes	6
NC_022526	Bacteroides sp. CF50	Bacteroidetes	3
NC_004663	Bacteroides thetaiotaomicron VPI-5482	Bacteroidetes	5
NC_009614	Bacteroides vulgatus ATCC 8482	Bacteroidetes	7
NC_018010	Belliella baltica DSM 15883	Bacteroidetes	4
NC_017924	Blattabacterium sp. (Blaberus giganteus)	Bacteroidetes	1
NC_020195	Blattabacterium sp. (Blatta orientalis) str. Tarazona	Bacteroidetes	1
NC_013454	Blattabacterium sp. (Blattella germanica) str. Bge	Bacteroidetes	1
NC_016621	Blattabacterium sp. (Cryptocercus punctulatus) str. Cpu	Bacteroidetes	1
NC_016146	Blattabacterium sp. (Mastotermes darwiniensis) str. MADAR	Bacteroidetes	1
NC_022550	Blattabacterium sp. (Nauphoeta cinerea)	Bacteroidetes	1
NC_020510	Blattabacterium sp. (Panesthia angustipennis spadica) str. BPAA	Bacteroidetes	1
NC_013418	Blattabacterium sp. (Periplaneta americana) str. BPLAN	Bacteroidetes	1
NC_010830	Candidatus Amoebophilus asiaticus 5a2	Bacteroidetes	1
NC_011565	Candidatus Azobacteroides pseudotrichonymphae genomovar. CFP2	Bacteroidetes	2
NC_014499	Candidatus Sulcia muelleri CARI	Bacteroidetes	1
NC_020135	Candidatus Uzinura diaspidicola str. ASNER	Bacteroidetes	1
NC_015846	Capnocytophaga canimorsus Cc5	Bacteroidetes	3
NC_013162	Capnocytophaga ochracea DSM 7271	Bacteroidetes	4
NC_018605	Cardinium endosymbiont cEper1 of Encarsia pergandiella	Bacteroidetes	1
NC_014934	Cellulophaga algicola DSM 14237	Bacteroidetes	5
NC_015167	Cellulophaga lytica DSM 7489	Bacteroidetes	4
NC_013132	Chitinophaga pinensis DSM 2588	Bacteroidetes	6
NC_014230	Croceibacter atlanticus HTCC2559	Bacteroidetes	2
NC_015914	Cyclobacterium marinum DSM 745	Bacteroidetes	3
NC_008255	Cytophaga hutchinsonii ATCC 33406	Bacteroidetes	3
NC_013037	Dyadobacter fermentans DSM 18053	Bacteroidetes	4
NC_019904	Echinicola vietnamensis DSM 17526	Bacteroidetes	4
NC_018748	Emticicia oligotrophica DSM 17448	Bacteroidetes	2
NC_020054	Fibrella aestuarina BUZ 2	Bacteroidetes	3
NC_013062	Flavobacteriaceae bacterium 3519-10	Bacteroidetes	2
NC_016001	Flavobacterium branchiophilum FL-15	Bacteroidetes	3
NC_016510	Flavobacterium columnare ATCC 49512	Bacteroidetes	5
NC_017025	Flavobacterium indicum GPTSA100-9	Bacteroidetes	4
NC_009441	Flavobacterium johnsoniae UW101	Bacteroidetes	6
NC_009613	Flavobacterium psychrophilum JIP02/86	Bacteroidetes	6
NC_018018	Flexibacter litoralis DSM 6794	Bacteroidetes	3
NC_015321	Fluviicola taffensis DSM 16823	Bacteroidetes	2
NC_008571	Gramella forsetii KT0803	Bacteroidetes	3
NC_015510	Haliscomenobacter hydrossis DSM 1100	Bacteroidetes	2
NC_015496	Krokinobacter sp. 4H-3-7-5	Bacteroidetes	3
NC_015638	Lacinutrix sp. 5H-3-7-4	Bacteroidetes	2
NC_014655	Leadbetterella byssophila DSM 17132	Bacteroidetes	3
NC_014472	Maribacter sp. HTCC2170	Bacteroidetes	2
NC_014759	Marivirga tractuosa DSM 4126	Bacteroidetes	2
NC_015945	Muricauda ruestringensis DSM 13258	Bacteroidetes	2
NC_016609	Niastella koreensis GR20-10	Bacteroidetes	3
NC_020156	Nonlabens dokdonensis DSW-6	Bacteroidetes	2
NC_015160	Odoribacter splanchnicus DSM 20712	Bacteroidetes	4
NC_018016	Ornithobacterium rhinotracheale DSM 15997	Bacteroidetes	3
NC_016599	Owenweeksia hongkongensis DSM 17368	Bacteroidetes	2
NC_014734	Paludibacter propionicigenes WB4	Bacteroidetes	3
NC_009615	Parabacteroides distasonis ATCC 8503	Bacteroidetes	7
NC_013061	Pedobacter heparinus DSM 2366	Bacteroidetes	3
NC_015177	Pedobacter saltans DSM 12145	Bacteroidetes	4
NC_020830	Polaribacter sp. MED152	Bacteroidetes	2
NC_015501	Porphyromonas asaccharolytica DSM 20707	Bacteroidetes	2
NC_010729	Porphyromonas gingivalis ATCC 33277	Bacteroidetes	4
NC_019960	Prevotella dentalis DSM 3688	Bacteroidetes	5
NC_015311	Prevotella denticola F0289	Bacteroidetes	4
NC_017860	Prevotella intermedia 17	Bacteroidetes	4
NC_014371	Prevotella melaninogenica ATCC 25845	Bacteroidetes	4
NC_014033	Prevotella ruminicola 23	Bacteroidetes	4
NC_022124	Prevotella sp. oral taxon 299str. F0039	Bacteroidetes	4
NC_018721	Psychroflexus torquis ATCC 700755	Bacteroidetes	3
NC_015966	Rhodothermus marinus SG0.5JP17-172	Bacteroidetes	1
NC_017045	Riemerella anatipestifer ATCC 11845= DSM 15868	Bacteroidetes	3
NC_013222	Robiginitalea biformata HTCC2501	Bacteroidetes	2
NC_015703	Runella slithyformis DSM 19594	Bacteroidetes	2
NC_007677	Salinibacter ruber DSM 13855	Bacteroidetes	1
NC_016940	Saprospira grandis str. Lewin	Bacteroidetes	3
NC_017770	Solitalea canadensis DSM 3403	Bacteroidetes	4
NC_015277	Sphingobacterium sp. 21	Bacteroidetes	4
NC_013730	Spirosoma linguale DSM 74	Bacteroidetes	4
NC_016610	Tannerella forsythia ATCC 43037	Bacteroidetes	2
NC_015144	Weeksella virosa DSM 16922	Bacteroidetes	5
NC_015844	Zobellia galactanivorans	Bacteroidetes	2
NC_014041	Zunongwangia profunda SM-A87	Bacteroidetes	3
NC_014640	Achromobacter xylosoxidans A8	Betaproteobacteria	3
NC_015138	Acidovorax avenae subsp. avenae ATCC 19860	Betaproteobacteria	3
NC_008752	Acidovorax citrulli AAC00-1	Betaproteobacteria	3
NC_011992	Acidovorax ebreus TPSY	Betaproteobacteria	3
NC_008782	Acidovorax sp. JS42	Betaproteobacteria	3
NC_018708	Acidovorax sp. KKS102	Betaproteobacteria	3
NC_017964	Advenella kashmirensis WT001	Betaproteobacteria	2
NC_014910	Alicycliphilus denitrificans BC	Betaproteobacteria	3
NC_006513	Aromatoleum aromaticum EbN1	Betaproteobacteria	4
NC_008702	Azoarcus sp. BH72	Betaproteobacteria	4
NC_020516	Azoarcus sp. KH32C	Betaproteobacteria	5
NC_020417	Beta proteobacterium CB	Betaproteobacteria	1
NC_010645	Bordetella avium 197N	Betaproteobacteria	3
NC_019382	Bordetella bronchiseptica 253	Betaproteobacteria	3
NC_002928	Bordetella parapertussis 12822	Betaproteobacteria	3
NC_018828	Bordetella parapertussis Bpp5	Betaproteobacteria	3
NC_018518	Bordetella pertussis 18323	Betaproteobacteria	3
NC_017223	Bordetella pertussis CS	Betaproteobacteria	3
NC_010170	Bordetella petrii DSM 12804	Betaproteobacteria	3
NC_008390	Burkholderia ambifaria AMMD	Betaproteobacteria	6
NC_008060	Burkholderia cenocepacia AU 1054	Betaproteobacteria	6
NC_018513	Burkholderia cepacia GG4	Betaproteobacteria	2
NC_015376	Burkholderia gladioli BSR3	Betaproteobacteria	5
NC_012721	Burkholderia glumae BGR1	Betaproteobacteria	5
NC_006348	Burkholderia mallei ATCC 23344	Betaproteobacteria	4
NC_010084	Burkholderia multivorans ATCC 17616	Betaproteobacteria	5
NC_018672	Burkholderia phenoliruptrix BR3459a	Betaproteobacteria	6
NC_010622	Burkholderia phymatum STM815	Betaproteobacteria	6
NC_010676	Burkholderia phytofirmans PsJN	Betaproteobacteria	6
NC_017831	Burkholderia pseudomallei 1026b	Betaproteobacteria	4
NC_014722	Burkholderia rhizoxinica HKI 454	Betaproteobacteria	3
NC_007509	Burkholderia sp. 383	Betaproteobacteria	6
NC_015136	Burkholderia sp. CCGE1001	Betaproteobacteria	6
NC_014117	Burkholderia sp. CCGE1002	Betaproteobacteria	7
NC_014539	Burkholderia sp. CCGE1003	Betaproteobacteria	6
NC_017920	Burkholderia sp. KJ006	Betaproteobacteria	6
NC_021287	Burkholderia sp. RPE64	Betaproteobacteria	5
NC_016589	Burkholderia sp. YI23	Betaproteobacteria	6
NC_007651	Burkholderia thailandensis E264	Betaproteobacteria	4
NC_021173	Burkholderia thailandensis MSMB121	Betaproteobacteria	4
NC_009256	Burkholderia vietnamiensis G4	Betaproteobacteria	6
NC_007951	Burkholderia xenovorans LB400	Betaproteobacteria	6
NC_013194	Candidatus Accumulibacter phosphatis clade IIA str. UW-1	Betaproteobacteria	2
NC_019814	Candidatus Kinetoplastibacterium blastocrithidii (ex Strigomonas	Betaproteobacteria	3
NC_019815	Candidatus Kinetoplastibacterium crithidii (ex Angomonas deanei	Betaproteobacteria	3
NC_020294	Candidatus Kinetoplastibacterium desouzaii TCC079E	Betaproteobacteria	3
NC_020284	Candidatus Kinetoplastibacterium galatii TCC219	Betaproteobacteria	3
NC_020299	Candidatus Kinetoplastibacterium oncopeltii TCC290E	Betaproteobacteria	3
NC_021919	Candidatus Nasuia deltocephalinicola str. NAS-ALF	Betaproteobacteria	1
NC_021555	Candidatus Tremblaya phenacola PAVE	Betaproteobacteria	1
NC_015736	Candidatus Tremblaya princeps PCIT	Betaproteobacteria	2
NC_014497	Candidatus Zinderia insecticola CARI	Betaproteobacteria	1
NC_005085	Chromobacterium violaceum ATCC 12472	Betaproteobacteria	8
NC_015856	Collimonas fungivorans Ter331	Betaproteobacteria	3
NC_022576	Comamonadaceae bacterium CR	Betaproteobacteria	2
NC_013446	Comamonas testosteroni CNB-2	Betaproteobacteria	3
NC_007973	Cupriavidus metallidurans CH34	Betaproteobacteria	2
NC_015723	Cupriavidus necator N-1	Betaproteobacteria	5
NC_010528	Cupriavidus taiwanensis LMG 19424	Betaproteobacteria	5
NC_007298	Dechloromonas aromatica RCB	Betaproteobacteria	4
NC_016616	Dechlorosoma suillum PS	Betaproteobacteria	2
NC_010002	Delftia acidovorans SPH-1	Betaproteobacteria	5
NC_015563	Delftia sp. Cs1-4	Betaproteobacteria	5
NC_014394	Gallionella capsiferriformans ES-2	Betaproteobacteria	3
NC_014323	Herbaspirillum seropedicae SmR1	Betaproteobacteria	3
NC_009138	Herminiimonas arsenicoxydans	Betaproteobacteria	2
NC_009659	Janthinobacterium sp. Marseille	Betaproteobacteria	2
NC_012559	Laribacter hongkongensis HLHK9	Betaproteobacteria	7
NC_010524	Leptothrix cholodnii SP-6	Betaproteobacteria	2
NC_008825	Methylibium petroleiphilum PM1	Betaproteobacteria	1
NC_007947	Methylobacillus flagellatus KT	Betaproteobacteria	2
NC_012968	Methylotenera mobilis JLW8	Betaproteobacteria	2
NC_014207	Methylotenera versatilis 301	Betaproteobacteria	3
NC_012969	Methylovorus glucosetrophus SIP3-4	Betaproteobacteria	2
NC_014733	Methylovorus sp. MP688	Betaproteobacteria	2
NC_002946	Neisseria gonorrhoeae FA 1090	Betaproteobacteria	4
NC_014752	Neisseria lactamica 020-06	Betaproteobacteria	4
NC_010120	Neisseria meningitidis 53442	Betaproteobacteria	4
NC_004757	Nitrosomonas europaea ATCC 19718	Betaproteobacteria	1
NC_015222	Nitrosomonas sp. AL212	Betaproteobacteria	1
NC_015731	Nitrosomonas sp. Is79A3	Betaproteobacteria	1
NC_007614	Nitrosospira multiformis ATCC 25196	Betaproteobacteria	1
NC_022904	Pandoraea pnomenusa 3kgm	Betaproteobacteria	5
NC_023018	Pandoraea sp. RB-44	Betaproteobacteria	4
NC_008781	Polaromonas naphthalenivorans CJ2	Betaproteobacteria	2
NC_007948	Polaromonas sp. JS666	Betaproteobacteria	1
NC_009379	Polynucleobacter necessarius subsp. asymbioticus QLW-P1DMWA-1	Betaproteobacteria	1
NC_016002	Pseudogulbenkiania sp. NH8B	Betaproteobacteria	8
NC_015458	Pusillimonas sp. T7-7	Betaproteobacteria	2
NC_008313	Ralstonia eutropha H16	Betaproteobacteria	5
NC_012856	Ralstonia pickettii 12D	Betaproteobacteria	3
NC_014307	Ralstonia solanacearum CFBP2957	Betaproteobacteria	3
NC_017559	Ralstonia solanacearum CMR15	Betaproteobacteria	4
NC_015677	Ramlibacter tataouinensis TTB310	Betaproteobacteria	1
NC_007908	Rhodoferax ferrireducens T118	Betaproteobacteria	2
NC_017075	Rubrivivax gelatinosus IL144	Betaproteobacteria	3
NC_013959	Sideroxydans lithotrophicus ES-1	Betaproteobacteria	2
NC_022357	Sulfuricella denitrificans skB26	Betaproteobacteria	2
NC_021885	Syncytium symbiont of Diaphorina citri	Betaproteobacteria	1
NC_016043	Taylorella asinigenitalis MCE3	Betaproteobacteria	3
NC_018108	Taylorella equigenitalis ATCC 35865	Betaproteobacteria	3
NC_011662	Thauera sp. MZ1T	Betaproteobacteria	4
NC_007404	Thiobacillus denitrificans ATCC 25259	Betaproteobacteria	2
NC_014153	Thiomonas intermedia K12	Betaproteobacteria	1
NC_014145	Thiomonas sp. 3As	Betaproteobacteria	1
NC_022247	Variovorax paradoxus B4	Betaproteobacteria	2
NC_008786	Verminephrobacter eiseniae EF01-2	Betaproteobacteria	3
NC_017096	Caldisericum exile AZM16c01	Caldiserica	1
NC_013260	Candidatus Methylomirabilis oxyfera	candidate division NC10	1
NC_023004	Candidatus Saccharibacteria bacterium RAAC3_TM7_1	Candidatus Saccharibacteria	1
NC_005861	Candidatus Protochlamydia amoebophila UWE25	Chlamydiae	3
NC_002620	Chlamydia muridarum Nigg	Chlamydiae	2
NC_022441	Chlamydia pecorum P787	Chlamydiae	1
NC_019391	Chlamydia psittaci 01DC12	Chlamydiae	1
NC_010287	Chlamydia trachomatis 434/Bu	Chlamydiae	2
NC_004552	Chlamydophila abortus S26/3	Chlamydiae	1
NC_003361	Chlamydophila caviae GPIC	Chlamydiae	1
NC_007899	Chlamydophila felis Fe/C-56	Chlamydiae	1
NC_015408	Chlamydophila pecorum E58	Chlamydiae	1
NC_002179	Chlamydophila pneumoniae AR39	Chlamydiae	1
NC_017291	Chlamydophila psittaci C19/98	Chlamydiae	1
NC_015702	Parachlamydia acanthamoebae UV-7	Chlamydiae	3
NC_015713	Simkania negevensis Z	Chlamydiae	1
NC_014225	Waddlia chondrophila WSU 86-1044	Chlamydiae	2
NC_011027	Chlorobaculum parvum NCIB 8327	Chlorobi	2
NC_007514	Chlorobium chlorochromatii CaD3	Chlorobi	1
NC_010803	Chlorobium limicola DSM 245	Chlorobi	2
NC_007512	Chlorobium luteolum DSM 273	Chlorobi	2
NC_010831	Chlorobium phaeobacteroides BS1	Chlorobi	2
NC_002932	Chlorobium tepidum TLS	Chlorobi	2
NC_011026	Chloroherpeton thalassium ATCC 35110	Chlorobi	1
NC_011060	Pelodictyon phaeoclathratiforme BU-1	Chlorobi	3
NC_011059	Prosthecochloris aestuarii DSM 271	Chlorobi	1
NC_014960	Anaerolinea thermophila UNI-1	Chloroflexi	2
NC_017079	Caldilinea aerophila DSM 14535= NBRC 104270	Chloroflexi	2
NC_011831	Chloroflexus aggregans DSM 9485	Chloroflexi	3
NC_010175	Chloroflexus aurantiacus J-10-fl	Chloroflexi	3
NC_012032	Chloroflexus sp. Y-400-fl	Chloroflexi	3
NC_002936	Dehalococcoides ethenogenes 195	Chloroflexi	1
NC_020387	Dehalococcoides mccartyi BTF08	Chloroflexi	1
NC_009455	Dehalococcoides sp. BAV1	Chloroflexi	1
NC_007356	Dehalococcoides sp. CBDB1	Chloroflexi	1
NC_013890	Dehalococcoides sp. GT	Chloroflexi	1
NC_013552	Dehalococcoides sp. VS	Chloroflexi	1
NC_014314	Dehalogenimonas lykanthroporepellens BL-DC-9	Chloroflexi	1
NC_009972	Herpetosiphon aurantiacus DSM 785	Chloroflexi	5
NC_009767	Roseiflexus castenholzii DSM 13941	Chloroflexi	2
NC_009523	Roseiflexus sp. RS-1	Chloroflexi	2
NC_013523	Sphaerobacter thermophilus DSM 20745	Chloroflexi	2
NC_013525	Thermobaculum terrenum ATCC BAA-798	Chloroflexi	2
NC_011959	Thermomicrobium roseum DSM 5159	Chloroflexi	2
NC_014836	Desulfurispirillum indicum S5	Chrysiogenetes	3
NC_020449	Candidatus Cloacamonas acidaminovorans str. Evry provisional	Cloacimonetes	2
NC_015518	Acidianus hospitalis W1	Crenarchaeota	1
NC_014374	Acidilobus saccharovorans 345-15	Crenarchaeota	1
NC_022521	Aeropyrum camini SY1 = JCM 12091	Crenarchaeota	1
NC_019791	Caldisphaera lagunensis DSM 15908	Crenarchaeota	1
NC_009954	Caldivirga maquilingensis IC-167	Crenarchaeota	1
NC_018001	Desulfurococcus fermentans DSM 16532	Crenarchaeota	1
NC_011766	Desulfurococcus kamchatkensis 1221n	Crenarchaeota	1
NC_014961	Desulfurococcus mucosus DSM 2162	Crenarchaeota	1
NC_017461	Fervidicoccus fontis Kam940	Crenarchaeota	1
NC_008818	Hyperthermus butylicus DSM 5456	Crenarchaeota	1
NC_009776	Ignicoccus hospitalis KIN4/I	Crenarchaeota	1
NC_014471	Ignisphaera aggregans DSM 17230	Crenarchaeota	1
NC_015435	Metallosphaera cuprina Ar-4	Crenarchaeota	1
NC_009440	Metallosphaera sedula DSM 5348	Crenarchaeota	1
NC_009073	Pyrobaculum calidifontis JCM 11548	Crenarchaeota	1
NC_008701	Pyrobaculum islandicum DSM 4184	Crenarchaeota	1
NC_010525	Pyrobaculum neutrophilum V24Sta	Crenarchaeota	1
NC_016885	Pyrobaculum oguniense TE7	Crenarchaeota	1
NC_015931	Pyrolobus fumarii 1A	Crenarchaeota	1
NC_014205	Staphylothermus hellenicus DSM 12710	Crenarchaeota	1
NC_009033	Staphylothermus marinus F1	Crenarchaeota	1
NC_023069	Sulfolobus acidocaldarius SUSAZ	Crenarchaeota	1
NC_017275	Sulfolobus islandicus HVE10/4	Crenarchaeota	1
NC_002754	Sulfolobus solfataricus P2	Crenarchaeota	1
NC_003106	Sulfolobus tokodaii str. 7	Crenarchaeota	1
NC_008698	Thermofilum pendens Hrk 5	Crenarchaeota	1
NC_022093	Thermofilum sp. 1910b	Crenarchaeota	1
NC_017954	Thermogladius cellulolyticus 1633	Crenarchaeota	1
NC_016070	Thermoproteus tenax Kra 1	Crenarchaeota	1
NC_015315	Thermoproteus uzoniensis 768-20	Crenarchaeota	1
NC_014160	Thermosphaera aggregans DSM 11486	Crenarchaeota	1
NC_014537	Vulcanisaeta distributa DSM 14429	Crenarchaeota	1
NC_015151	Vulcanisaeta moutnovskia 768-28	Crenarchaeota	1
NC_014248	'Nostoc azollae' 708	Cyanobacteria	4
NC_009925	Acaryochloris marina MBIC11017	Cyanobacteria	2
NC_019771	Anabaena cylindrica PCC 7122	Cyanobacteria	4
NC_019427	Anabaena sp. 90	Cyanobacteria	5
NC_007413	Anabaena variabilis ATCC 29413	Cyanobacteria	4
NC_016640	Arthrospira platensis NIES-39	Cyanobacteria	2
NC_019751	Calothrix sp. PCC 6303	Cyanobacteria	4
NC_019682	Calothrix sp. PCC 7507	Cyanobacteria	3
NC_019697	Chamaesiphon minutus PCC 6605	Cyanobacteria	3
NC_019695	Chroococcidiopsis thermalis PCC 7203	Cyanobacteria	3
NC_019753	Crinalium epipsammum PCC 9333	Cyanobacteria	4
NC_019776	Cyanobacterium aponinum PCC 10605	Cyanobacteria	3
NC_019778	Cyanobacterium stanieri PCC 7202	Cyanobacteria	3
NC_013771	Cyanobacterium UCYN-A	Cyanobacteria	2
NC_019675	Cyanobium gracile PCC 6307	Cyanobacteria	2
NC_010546	Cyanothece sp. ATCC 51142	Cyanobacteria	2
NC_011729	Cyanothece sp. PCC 7424	Cyanobacteria	3
NC_011884	Cyanothece sp. PCC 7425	Cyanobacteria	2
NC_014501	Cyanothece sp. PCC 7822	Cyanobacteria	3
NC_011726	Cyanothece sp. PCC 8801	Cyanobacteria	2
NC_013161	Cyanothece sp. PCC 8802	Cyanobacteria	2
NC_019757	Cylindrospermum stagnale PCC 7417	Cyanobacteria	4
NC_019780	Dactylococcopsis salina PCC 8305	Cyanobacteria	3
NC_019703	Geitlerinema sp. PCC 7407	Cyanobacteria	3
NC_022600	Gloeobacter sp. JS	Cyanobacteria	1
NC_005125	Gloeobacter violaceus PCC 7421	Cyanobacteria	1
NC_019745	Gloeocapsa sp. PCC 7428	Cyanobacteria	2
NC_019779	Halothece sp. PCC 7418	Cyanobacteria	3
NC_019683	Leptolyngbya sp. PCC 7376	Cyanobacteria	2
NC_019738	Microcoleus sp. PCC 7113	Cyanobacteria	4
NC_010296	Microcystis aeruginosa NIES-843	Cyanobacteria	2
NC_010628	Nostoc punctiforme PCC 73102	Cyanobacteria	4
NC_019676	Nostoc sp. PCC 7107	Cyanobacteria	4
NC_003272	Nostoc sp. PCC 7120	Cyanobacteria	4
NC_019684	Nostoc sp. PCC 7524	Cyanobacteria	5
NC_019693	Oscillatoria acuminata PCC 6304	Cyanobacteria	3
NC_019729	Oscillatoria nigro-viridis PCC 7112	Cyanobacteria	2
NC_019689	Pleurocapsa sp. PCC 7327	Cyanobacteria	3
NC_008816	Prochlorococcus marinus str. AS9601	Cyanobacteria	1
NC_019701	Pseudanabaena sp. PCC 7367	Cyanobacteria	2
NC_019678	Rivularia sp. PCC 7116	Cyanobacteria	3
NC_019748	Stanieria cyanosphaera PCC 7437	Cyanobacteria	2
NC_006576	Synechococcus elongatus PCC 6301	Cyanobacteria	2
NC_008319	Synechococcus sp. CC9311	Cyanobacteria	2
NC_007516	Synechococcus sp. CC9605	Cyanobacteria	2
NC_007513	Synechococcus sp. CC9902	Cyanobacteria	2
NC_007776	Synechococcus sp. JA-2-3B'a(2-13)	Cyanobacteria	2
NC_007775	Synechococcus sp. JA-3-3Ab	Cyanobacteria	2
NC_019680	Synechococcus sp. PCC 6312	Cyanobacteria	1
NC_010475	Synechococcus sp. PCC 7002	Cyanobacteria	2
NC_019702	Synechococcus sp. PCC 7502	Cyanobacteria	2
NC_009482	Synechococcus sp. RCC307	Cyanobacteria	1
NC_009481	Synechococcus sp. WH 7803	Cyanobacteria	2
NC_005070	Synechococcus sp. WH 8102	Cyanobacteria	2
NC_000911	Synechocystis sp. PCC 6803	Cyanobacteria	2
NC_017277	Synechocystis sp. PCC 6803	Cyanobacteria	2
NC_017038	Synechocystis sp. PCC 6803substr. GT-I	Cyanobacteria	2
NC_017052	Synechocystis sp. PCC 6803substr. PCC-N	Cyanobacteria	2
NC_017039	Synechocystis sp. PCC 6803substr. PCC-P	Cyanobacteria	2
NC_004113	Thermosynechococcus elongatus BP-1	Cyanobacteria	1
NC_023033	Thermosynechococcus sp. NK55	Cyanobacteria	1
NC_008312	Trichodesmium erythraeum IMS101	Cyanobacteria	2
NC_014758	Calditerrivibrio nitroreducens DSM 19672	Deferribacteres	2
NC_013939	Deferribacter desulfuricans SSM1	Deferribacteres	2
NC_015672	Flexistipes sinusarabici DSM 4947	Deferribacteres	2
NC_012526	Deinococcus deserti VCD115	Deinococcus-Thermus	4
NC_008025	Deinococcus geothermalis DSM 11300	Deinococcus-Thermus	4
NC_017790	Deinococcus gobiensis I-0	Deinococcus-Thermus	5
NC_014958	Deinococcus maricopensis DSM 21211	Deinococcus-Thermus	4
NC_019793	Deinococcus peraridilitoris DSM 19664	Deinococcus-Thermus	4
NC_015161	Deinococcus proteolyticus MRP	Deinococcus-Thermus	3
NC_001263	Deinococcus radiodurans R1	Deinococcus-Thermus	3
NC_015387	Marinithermus hydrothermalis DSM 14884	Deinococcus-Thermus	3
NC_021081	Meiothermus ruber DSM 1279	Deinococcus-Thermus	2
NC_014212	Meiothermus silvanus DSM 9946	Deinococcus-Thermus	2
NC_014761	Oceanithermus profundus DSM 14977	Deinococcus-Thermus	2
NC_019386	Thermus oshimai JL-2	Deinococcus-Thermus	2
NC_014974	Thermus scotoductus SA-01	Deinococcus-Thermus	2
NC_017278	Thermus sp. CCB_US3_UF1	Deinococcus-Thermus	2
NC_005835	Thermus thermophilus HB27	Deinococcus-Thermus	2
NC_014221	Truepera radiovictrix DSM 17093	Deinococcus-Thermus	2
NC_007760	Anaeromyxobacter dehalogenans 2CP-C	Deltaproteobacteria	2
NC_009675	Anaeromyxobacter sp. Fw109-5	Deltaproteobacteria	2
NC_011145	Anaeromyxobacter sp. K	Deltaproteobacteria	2
NC_016620	Bacteriovorax marinus SJ	Deltaproteobacteria	2
NC_005363	Bdellovibrio bacteriovorus HD100	Deltaproteobacteria	2
NC_020813	Bdellovibrio exovorus JSS	Deltaproteobacteria	1
NC_017030	Corallococcus coralloides DSM 2259	Deltaproteobacteria	3
NC_023003	delta proteobacterium BABL1	Deltaproteobacteria	1
NC_014365	Desulfarculus baarsii DSM 2075	Deltaproteobacteria	1
NC_011768	Desulfatibacillum alkenivorans AK-01	Deltaproteobacteria	2
NC_015388	Desulfobacca acetoxidans DSM 11109	Deltaproteobacteria	1
NC_012108	Desulfobacterium autotrophicum HRM2	Deltaproteobacteria	6
NC_018645	Desulfobacula toluolica Tol2	Deltaproteobacteria	4
NC_014972	Desulfobulbus propionicus DSM 2032	Deltaproteobacteria	2
NC_020304	Desulfocapsa sulfexigens DSM 10523	Deltaproteobacteria	3
NC_009943	Desulfococcus oleovorans Hxd3	Deltaproteobacteria	1
NC_013223	Desulfohalobium retbaense DSM 5692	Deltaproteobacteria	2
NC_013173	Desulfomicrobium baculatum DSM 4028	Deltaproteobacteria	2
NC_018025	Desulfomonile tiedjei DSM 6799	Deltaproteobacteria	1
NC_006138	Desulfotalea psychrophila LSv54	Deltaproteobacteria	7
NC_014844	Desulfovibrio aespoeensis Aspo-2	Deltaproteobacteria	2
NC_016629	Desulfovibrio africanus str. Walvis Bay	Deltaproteobacteria	3
NC_007519	Desulfovibrio alaskensis G20	Deltaproteobacteria	4
NC_011883	Desulfovibrio desulfuricans subsp. desulfuricans str. ATCC 27774	Deltaproteobacteria	3
NC_022444	Desulfovibrio gigas DSM 1382= ATCC 19364	Deltaproteobacteria	1
NC_020055	Desulfovibrio hydrothermalis AM13 = DSM 14728	Deltaproteobacteria	5
NC_012796	Desulfovibrio magneticus RS-1	Deltaproteobacteria	3
NC_020409	Desulfovibrio piezophilus C1TLV30	Deltaproteobacteria	3
NC_012881	Desulfovibrio salexigens DSM 2638	Deltaproteobacteria	5
NC_008751	Desulfovibrio vulgaris DP4	Deltaproteobacteria	5
NC_014216	Desulfurivibrio alkaliphilus AHT2	Deltaproteobacteria	2
NC_011146	Geobacter bemidjiensis Bem	Deltaproteobacteria	4
NC_010814	Geobacter lovleyi SZ	Deltaproteobacteria	2
NC_007517	Geobacter metallireducens GS-15	Deltaproteobacteria	2
NC_011979	Geobacter sp. FRC-32	Deltaproteobacteria	2
NC_014973	Geobacter sp. M18	Deltaproteobacteria	4
NC_012918	Geobacter sp. M21	Deltaproteobacteria	4
NC_017454	Geobacter sulfurreducens KN400	Deltaproteobacteria	2
NC_009483	Geobacter uraniireducens Rf4	Deltaproteobacteria	2
NC_013440	Haliangium ochraceum DSM 14365	Deltaproteobacteria	2
NC_015318	Hippea maritima DSM 10411	Deltaproteobacteria	2
NC_020127	Lawsonia intracellularis N343	Deltaproteobacteria	2
NC_015711	Myxococcus fulvus HW-1	Deltaproteobacteria	3
NC_020126	Myxococcus stipitatus DSM 14675	Deltaproteobacteria	3
NC_008095	Myxococcus xanthus DK 1622	Deltaproteobacteria	4
NC_007498	Pelobacter carbinolicus DSM 2380	Deltaproteobacteria	2
NC_008609	Pelobacter propionicus DSM 2379	Deltaproteobacteria	4
NC_010162	Sorangium cellulosum 'So ce 56'	Deltaproteobacteria	4
NC_014623	Stigmatella aurantiaca DW4/3-1	Deltaproteobacteria	2
NC_008554	Syntrophobacter fumaroxidans MPOB	Deltaproteobacteria	2
NC_007759	Syntrophus aciditrophicus SB	Deltaproteobacteria	1
NC_011297	Dictyoglomus thermophilum H-6-12	Dictyoglomi	2
NC_011661	Dictyoglomus turgidum DSM 6724	Dictyoglomi	2
NC_010644	Elusimicrobium minutum Pei191	Elusimicrobia	1
NC_020419	Uncultured Termite group 1bacterium phylotype Rs-D17	Elusimicrobia	1
NC_021878	Arcobacter butzleri 7h1h	Epsilonproteobacteria	5
NC_014166	Arcobacter nitrofigilis DSM 7299	Epsilonproteobacteria	4
NC_017192	Arcobacter sp. L	Epsilonproteobacteria	5
NC_022660	Campylobacter coli 15-537360	Epsilonproteobacteria	3
NC_009802	Campylobacter concisus 13826	Epsilonproteobacteria	3
NC_009715	Campylobacter curvus 525.92	Epsilonproteobacteria	3
NC_008599	Campylobacter fetus subsp. fetus 82-40	Epsilonproteobacteria	3
NC_009714	Campylobacter hominis ATCC BAA-381	Epsilonproteobacteria	3
NC_021834	Campylobacter jejuni 32488	Epsilonproteobacteria	3
NC_022362	Campylobacter jejuni subsp. jejuni 00-2425	Epsilonproteobacteria	3
NC_012039	Campylobacter lari RM2100	Epsilonproteobacteria	3
NC_022759	Campylobacter sp. 03-427	Epsilonproteobacteria	3
NC_015674	Helicobacter bizzozeronii CIII-1	Epsilonproteobacteria	2
NC_017737	Helicobacter cetorum MIT 00-7128	Epsilonproteobacteria	2
NC_017761	Helicobacter cinaedi PAGU611	Epsilonproteobacteria	2
NC_014810	Helicobacter felis ATCC 49179	Epsilonproteobacteria	2
NC_004917	Helicobacter hepaticus ATCC 51449	Epsilonproteobacteria	1
NC_013949	Helicobacter mustelae 12198	Epsilonproteobacteria	2
NC_017360	Helicobacter pylori 35A	Epsilonproteobacteria	2
NC_012115	Nautilia profundicola AmH	Epsilonproteobacteria	4
NC_014935	Nitratifractor salsuginis DSM 16511	Epsilonproteobacteria	2
NC_009662	Nitratiruptor sp. SB155-2	Epsilonproteobacteria	3
NC_014762	Sulfuricurvum kujiense DSM 16994	Epsilonproteobacteria	3
NC_014506	Sulfurimonas autotrophica DSM 16294	Epsilonproteobacteria	4
NC_007575	Sulfurimonas denitrificans DSM 1251	Epsilonproteobacteria	4
NC_018002	Sulfurospirillum barnesii SES-3	Epsilonproteobacteria	2
NC_013512	Sulfurospirillum deleyianum DSM 6946	Epsilonproteobacteria	3
NC_009663	Sulfurovum sp. NBC37-1	Epsilonproteobacteria	3
NC_020505	Uncultured Sulfuricurvum sp. RIFRC-1	Epsilonproteobacteria	4
NC_005090	Wolinella succinogenes DSM 1740	Epsilonproteobacteria	3
NC_013926	Aciduliprofundum boonei T469	Euryarchaeota	1
NC_019942	Aciduliprofundum sp. MAR08-339	Euryarchaeota	1
NC_000917	Archaeoglobus fulgidus DSM 4304	Euryarchaeota	1
NC_013741	Archaeoglobus profundus DSM 5631	Euryarchaeota	1
NC_021169	Archaeoglobus sulfaticallidus PM70-1	Euryarchaeota	1
NC_015320	Archaeoglobus veneficus SNP6	Euryarchaeota	1
NC_020913	Candidatus Methanomethylophilus alvus Mx1201	Euryarchaeota	1
NC_013849	Ferroglobus placidus DSM 10642	Euryarchaeota	1
NC_021592	Ferroplasma acidarmanus fer1	Euryarchaeota	1
NC_014297	Halalkalicoccus jeotgali B3	Euryarchaeota	1
NC_015943	Haloarcula hispanica ATCC 33960	Euryarchaeota	3
NC_006396	Haloarcula marismortui ATCC 43049	Euryarchaeota	3
NC_010364	Halobacterium salinarum R1	Euryarchaeota	1
NC_002607	Halobacterium sp. NRC-1	Euryarchaeota	1
NC_017941	Haloferax mediterranei ATCC 33500	Euryarchaeota	2
NC_013967	Haloferax volcanii DS2	Euryarchaeota	2
NC_014729	Halogeometricum borinquense DSM 11551	Euryarchaeota	2
NC_013202	Halomicrobium mukohataei DSM 12286	Euryarchaeota	3
NC_015954	Halophilic archaeon DL31	Euryarchaeota	2
NC_015666	Halopiger xanaduensis SH-6	Euryarchaeota	3
NC_017459	Haloquadratum walsbyi C23	Euryarchaeota	2
NC_021921	Halorhabdus tiamatea SARL4B	Euryarchaeota	1
NC_013158	Halorhabdus utahensis DSM 12940	Euryarchaeota	1
NC_012029	Halorubrum lacusprofundi ATCC 49239	Euryarchaeota	3
NC_013743	Haloterrigena turkmenica DSM 5511	Euryarchaeota	3
NC_019964	Halovivax ruber XH-70	Euryarchaeota	2
NC_015216	Methanobacterium sp. AL-21	Euryarchaeota	2
NC_023044	Methanobacterium sp. MB1	Euryarchaeota	2
NC_015574	Methanobacterium sp. SWAN-1	Euryarchaeota	3
NC_013790	Methanobrevibacter ruminantium M1	Euryarchaeota	2
NC_009515	Methanobrevibacter smithii ATCC 35061	Euryarchaeota	2
NC_021355	Methanobrevibacter sp. AbM4	Euryarchaeota	3
NC_013156	Methanocaldococcus fervens AG86	Euryarchaeota	2
NC_014122	Methanocaldococcus infernus ME	Euryarchaeota	2
NC_000909	Methanocaldococcus jannaschii DSM 2661	Euryarchaeota	2
NC_013887	Methanocaldococcus sp. FS406-22	Euryarchaeota	2
NC_013407	Methanocaldococcus vulcanius M7	Euryarchaeota	2
NC_009464	Methanocella arvoryzae MRE50	Euryarchaeota	3
NC_017034	Methanocella conradii HZ254	Euryarchaeota	2
NC_013665	Methanocella paludicola SANAE	Euryarchaeota	2
NC_007955	Methanococcoides burtonii DSM 6242	Euryarchaeota	3
NC_009635	Methanococcus aeolicus Nankai-3	Euryarchaeota	2
NC_009135	Methanococcus maripaludis C5	Euryarchaeota	3
NC_009634	Methanococcus vannielii SB	Euryarchaeota	4
NC_014222	Methanococcus voltae A3	Euryarchaeota	2
NC_008942	Methanocorpusculum labreanum Z	Euryarchaeota	3
NC_018227	Methanoculleus bourgensis MS2T	Euryarchaeota	1
NC_009051	Methanoculleus marisnigri JR1	Euryarchaeota	1
NC_014253	Methanohalobium evestigatum Z-7303	Euryarchaeota	2
NC_014002	Methanohalophilus mahii DSM 5219	Euryarchaeota	3
NC_018876	Methanolobus psychrophilus R15	Euryarchaeota	3
NC_021353	Methanomassiliicoccus sp. Mx1-Issoire	Euryarchaeota	1
NC_019977	Methanomethylovorans hollandica DSM 15978	Euryarchaeota	2
NC_014507	Methanoplanus petrolearius DSM 11571	Euryarchaeota	2
NC_003551	Methanopyrus kandleri AV19	Euryarchaeota	1
NC_009712	Methanoregula boonei 6A8	Euryarchaeota	1
NC_019943	Methanoregula formicicum SMSP	Euryarchaeota	1
NC_015416	Methanosaeta concilii GP6	Euryarchaeota	2
NC_017527	Methanosaeta harundinacea 6Ac	Euryarchaeota	1
NC_008553	Methanosaeta thermophila PT	Euryarchaeota	2
NC_015676	Methanosalsum zhilinae DSM 4017	Euryarchaeota	3
NC_003552	Methanosarcina acetivorans C2A	Euryarchaeota	3
NC_007355	Methanosarcina barkeri str. Fusaro	Euryarchaeota	3
NC_003901	Methanosarcina mazei Go1	Euryarchaeota	3
NC_007681	Methanosphaera stadtmanae DSM 3091	Euryarchaeota	4
NC_011832	Methanosphaerula palustris E1-9c	Euryarchaeota	3
NC_007796	Methanospirillum hungatei JF-1	Euryarchaeota	4
NC_014408	Methanothermobacter marburgensis str. Marburg	Euryarchaeota	2
NC_000916	Methanothermobacter thermautotrophicus str. Delta H	Euryarchaeota	2
NC_015636	Methanothermococcus okinawensis IH1	Euryarchaeota	2
NC_014658	Methanothermus fervidus DSM 2088	Euryarchaeota	2
NC_015562	Methanotorris igneus Kol 5	Euryarchaeota	2
NC_013922	Natrialba magadii ATCC 43099	Euryarchaeota	3
NC_019962	Natrinema pellirubrum DSM 15624	Euryarchaeota	3
NC_018224	Natrinema sp. J7-2	Euryarchaeota	3
NC_019792	Natronobacterium gregoryi SP2	Euryarchaeota	3
NC_019974	Natronococcus occultus SP4	Euryarchaeota	4
NC_020388	Natronomonas moolapensis 8.8.11	Euryarchaeota	1
NC_007426	Natronomonas pharaonis DSM 2160	Euryarchaeota	1
NC_005877	Picrophilus torridus DSM 9790	Euryarchaeota	1
NC_000868	Pyrococcus abyssi GE5	Euryarchaeota	1
NC_018092	Pyrococcus furiosus COM1	Euryarchaeota	1
NC_000961	Pyrococcus horikoshii OT3	Euryarchaeota	1
NC_015474	Pyrococcus sp. NA2	Euryarchaeota	1
NC_017946	Pyrococcus sp. ST04	Euryarchaeota	1
NC_015680	Pyrococcus yayanosii CH1	Euryarchaeota	1
NC_021313	Salinarchaeum sp. Harcht-Bsk1	Euryarchaeota	1
NC_014804	Thermococcus barophilus MP	Euryarchaeota	1
NC_012804	Thermococcus gammatolerans EJ3	Euryarchaeota	1
NC_006624	Thermococcus kodakarensis KOD1	Euryarchaeota	1
NC_022084	Thermococcus litoralis DSM 5473	Euryarchaeota	1
NC_011529	Thermococcus onnurineus NA1	Euryarchaeota	1
NC_012883	Thermococcus sibiricus MM 739	Euryarchaeota	1
NC_015865	Thermococcus sp. 4557	Euryarchaeota	1
NC_016051	Thermococcus sp. AM4	Euryarchaeota	1
NC_018015	Thermococcus sp. CL1	Euryarchaeota	1
NC_002578	Thermoplasma acidophilum DSM 1728	Euryarchaeota	1
NC_002689	Thermoplasma volcanium GSS1	Euryarchaeota	1
NC_020892	Thermoplasmatales archaeon BRNA1	Euryarchaeota	1
NC_017448	Fibrobacter succinogenes subsp. succinogenes S85	Fibrobacteres	3
NC_014614	[Clostridium] sticklandii	Firmicutes	6
NC_016894	Acetobacterium woodii DSM 1030	Firmicutes	5
NC_014378	Acetohalobium arabaticum DSM 5501	Firmicutes	5
NC_013740	Acidaminococcus fermentans DSM 20731	Firmicutes	6
NC_016077	Acidaminococcus intestini RyC-MR95	Firmicutes	3
NC_015278	Aerococcus urinae ACS-120-V-Col10a	Firmicutes	4
NC_017167	Alicyclobacillus acidocaldarius subsp. acidocaldarius Tc-4-1	Firmicutes	6
NC_009633	Alkaliphilus metalliredigens QYMF	Firmicutes	10
NC_009922	Alkaliphilus oremlandii OhILAs	Firmicutes	8
NC_013385	Ammonifex degensii KC4	Firmicutes	2
NC_018704	Amphibacillus xylanus NBRC 15112	Firmicutes	6
NC_013171	Anaerococcus prevotii DSM 20548	Firmicutes	4
NC_011567	Anoxybacillus flavithermus WK1	Firmicutes	8
NC_022653	Bacillus amyloliquefaciens CC178	Firmicutes	9
NC_012659	Bacillus anthracis str. A0248	Firmicutes	11
NC_014639	Bacillus atrophaeus 1942	Firmicutes	7
NC_014829	Bacillus cellulosilyticus DSM 2522	Firmicutes	10
NC_012472	Bacillus cereus 03BB102	Firmicutes	14
NC_006582	Bacillus clausii KSM-K16	Firmicutes	7
NC_016023	Bacillus coagulans 36D1	Firmicutes	10
NC_009674	Bacillus cytotoxicus NVH 391-98	Firmicutes	13
NC_002570	Bacillus halodurans C-125	Firmicutes	8
NC_022524	Bacillus infantis NRRL B-14911	Firmicutes	9
NC_021362	Bacillus licheniformis 9945A	Firmicutes	7
NC_014103	Bacillus megaterium DSM 319	Firmicutes	11
NC_013791	Bacillus pseudofirmus OF4	Firmicutes	7
NC_009848	Bacillus pumilus SAFR-032	Firmicutes	7
NC_014219	Bacillus selenitireducens MLS10	Firmicutes	7
NC_021171	Bacillus sp. 1NLA3E	Firmicutes	12
NC_017743	Bacillus sp. JS	Firmicutes	10
NC_000964	Bacillus subtilis subsp. subtilis str. 168	Firmicutes	10
NC_008600	Bacillus thuringiensis str. Al Hakam	Firmicutes	14
NC_022781	Bacillus toyonensis BCT-7112	Firmicutes	12
NC_010184	Bacillus weihenstephanensis KBAB4	Firmicutes	14
NC_012491	Brevibacillus brevis NBRC 100599	Firmicutes	15
NC_021024	Butyrate-producing bacterium SM4/1	Firmicutes	1
NC_014387	Butyrivibrio proteoclasticus B316	Firmicutes	6
NC_012034	Caldicellulosiruptor bescii DSM 6725	Firmicutes	3
NC_014652	Caldicellulosiruptor hydrothermalis 108	Firmicutes	3
NC_014721	Caldicellulosiruptor kristjanssonii 177R1B	Firmicutes	3
NC_014720	Caldicellulosiruptor kronotskyensis 2002	Firmicutes	3
NC_015949	Caldicellulosiruptor lactoaceticus 6A	Firmicutes	3
NC_014392	Caldicellulosiruptor obsidiansis OB47	Firmicutes	3
NC_014657	Caldicellulosiruptor owensensis OL	Firmicutes	3
NC_009437	Caldicellulosiruptor saccharolyticus DSM 8903	Firmicutes	3
NC_015913	Candidatus Arthromitus sp. SFB-mouse-Japan	Firmicutes	6
NC_010424	Candidatus Desulforudis audaxviator MP104C	Firmicutes	2
NC_007503	Carboxydothermus hydrogenoformans Z-2901	Firmicutes	4
NC_019425	Carnobacterium maltaromaticum LMA28	Firmicutes	6
NC_015391	Carnobacterium sp. 41746	Firmicutes	8
NC_022606	Carnobacterium sp. WN1359	Firmicutes	8
NC_013895	Clostridiales genomosp. BVAB3 str. UPII9-5	Firmicutes	2
NC_003030	Clostridium acetobutylicum ATCC 824	Firmicutes	11
NC_018664	Clostridium acidurici 9a	Firmicutes	6
NC_022592	Clostridium autoethanogenum DSM 10061	Firmicutes	9
NC_009617	Clostridium beijerinckii NCIMB 8052	Firmicutes	14
NC_012563	Clostridium botulinum A2 str. Kyoto	Firmicutes	9
NC_011898	Clostridium cellulolyticum H10	Firmicutes	8
NC_014393	Clostridium cellulovorans 743B	Firmicutes	9
NC_016627	Clostridium clariflavum DSM 19732	Firmicutes	6
NC_017178	Clostridium difficile strain 2007855	Firmicutes	9
NC_009706	Clostridium kluyveri DSM 555	Firmicutes	7
NC_015275	Clostridium lentocellum DSM 5427	Firmicutes	11
NC_014328	Clostridium ljungdahlii DSM 13528	Firmicutes	9
NC_008593	Clostridium novyi NT	Firmicutes	10
NC_021182	Clostridium pasteurianum BC1	Firmicutes	9
NC_003366	Clostridium perfringens str. 13	Firmicutes	10
NC_010001	Clostridium phytofermentans ISDg	Firmicutes	8
NC_022571	Clostridium saccharobutylicum DSM 13864	Firmicutes	12
NC_014376	Clostridium saccharolyticum WM1	Firmicutes	6
NC_020291	Clostridium saccharoperbutylacetonic N1-4(HMT)	Firmicutes	11
NC_016791	Clostridium sp. BNL1100	Firmicutes	8
NC_015737	Clostridium sp. SY8519	Firmicutes	4
NC_020134	Clostridium stercorarium subsp. stercorarium DSM 8532	Firmicutes	3
NC_004557	Clostridium tetani E88	Firmicutes	6
NC_009012	Clostridium thermocellum ATCC 27405	Firmicutes	4
NC_011295	Coprothermobacter proteolyticus DSM 5265	Firmicutes	2
NC_018867	Dehalobacter sp. CF	Firmicutes	3
NC_018866	Dehalobacter sp. DCA	Firmicutes	3
NC_018017	Desulfitobacterium dehalogenans ATCC 51507	Firmicutes	6
NC_019903	Desulfitobacterium dichloroeliminans LMG P-21439	Firmicutes	6
NC_007907	Desulfitobacterium hafniense Y51	Firmicutes	6
NC_018068	Desulfosporosinus acidiphilus SJ4	Firmicutes	9
NC_018515	Desulfosporosinus meridiei DSM 13257	Firmicutes	11
NC_016584	Desulfosporosinus orientis DSM 765	Firmicutes	8
NC_013216	Desulfotomaculum acetoxidans DSM 771	Firmicutes	10
NC_015565	Desulfotomaculum carboxydivorans CO-1-SRB	Firmicutes	8
NC_021184	Desulfotomaculum gibsoniae DSM 7213	Firmicutes	8
NC_015573	Desulfotomaculum kuznetsovii DSM 6115	Firmicutes	3
NC_009253	Desulfotomaculum reducens MI-1	Firmicutes	8
NC_015589	Desulfotomaculum ruminis DSM 2154	Firmicutes	5
NC_020995	Enterococcus casseliflavus EC20	Firmicutes	5
NC_018221	Enterococcus faecalis D32	Firmicutes	4
NC_017022	Enterococcus faecium Aus0004	Firmicutes	6
NC_018081	Enterococcus hirae ATCC 9790	Firmicutes	6
NC_022878	Enterococcus mundtii QU 25	Firmicutes	6
NC_021023	Enterococcus sp. 7L76	Firmicutes	1
NC_015601	Erysipelothrix rhusiopathiae str. Fujisawa	Firmicutes	7
NC_014828	Ethanoligenens harbinense YUAN-3	Firmicutes	3
NC_021019	Eubacterium cylindroides T2-87	Firmicutes	1
NC_012778	Eubacterium eligens ATCC 27750	Firmicutes	5
NC_014624	Eubacterium limosum KIST612	Firmicutes	5
NC_012781	Eubacterium rectale ATCC 33656	Firmicutes	5
NC_021043	Eubacterium siraeum V10Sc8a	Firmicutes	1
NC_018665	Exiguobacterium antarcticum B7	Firmicutes	9
NC_010556	Exiguobacterium sibiricum 255-15	Firmicutes	9
NC_012673	Exiguobacterium sp. AT1b	Firmicutes	9
NC_022794	Exiguobacterium sp. MH3	Firmicutes	9
NC_016630	Filifactor alocis ATCC 35896	Firmicutes	4
NC_010376	Finegoldia magna ATCC 29328	Firmicutes	4
NC_006510	Geobacillus kaustophilus HTA426	Firmicutes	9
NC_014206	Geobacillus sp. C56-T3	Firmicutes	8
NC_020210	Geobacillus sp. GHH01	Firmicutes	10
NC_022080	Geobacillus sp. JF8	Firmicutes	10
NC_012793	Geobacillus sp. WCH70	Firmicutes	10
NC_014650	Geobacillus sp. Y4.1MC1	Firmicutes	10
NC_014915	Geobacillus sp. Y412MC52	Firmicutes	8
NC_013411	Geobacillus sp. Y412MC61	Firmicutes	8
NC_009328	Geobacillus thermodenitrificans NG80-2	Firmicutes	10
NC_015660	Geobacillus thermoglucosidasius C56-YS93	Firmicutes	10
NC_016593	Geobacillus thermoleovorans CCB_US3_UF5	Firmicutes	9
NC_014654	Halanaerobium hydrogeniformans	Firmicutes	4
NC_017455	Halanaerobium praevalens DSM 2228	Firmicutes	4
NC_017668	Halobacillus halophilus DSM 2266	Firmicutes	7
NC_019978	Halobacteroides halobius DSM 5150	Firmicutes	5
NC_011899	Halothermothrix orenii H 168	Firmicutes	4
NC_010337	Heliobacterium modesticaldum Ice1	Firmicutes	10
NC_014098	Kyrpidia tusciae DSM 2912	Firmicutes	5
NC_015214	Lactobacillus acidophilus 30SC	Firmicutes	4
NC_014724	Lactobacillus amylovorus GRL 1112	Firmicutes	4
NC_020819	Lactobacillus brevis KB290	Firmicutes	5
NC_015428	Lactobacillus buchneri NRRL B-30929	Firmicutes	5
NC_014334	Lactobacillus casei str. Zhang	Firmicutes	5
NC_014106	Lactobacillus crispatus ST1	Firmicutes	4
NC_017469	Lactobacillus delbrueckii subsp. bulgaricus 2038	Firmicutes	9
NC_017465	Lactobacillus fermentum CECT 5716	Firmicutes	5
NC_008530	Lactobacillus gasseri ATCC 33323	Firmicutes	6
NC_018528	Lactobacillus helveticus R0052	Firmicutes	4
NC_005362	Lactobacillus johnsonii NCC 533	Firmicutes	6
NC_015602	Lactobacillus kefiranofaciens ZW3	Firmicutes	4
NC_022112	Lactobacillus paracasei subsp. paracasei 8700:2	Firmicutes	5
NC_021514	Lactobacillus plantarum 16	Firmicutes	5
NC_021872	Lactobacillus reuteri TD1	Firmicutes	6
NC_021725	Lactobacillus rhamnosus LOCK908	Firmicutes	5
NC_015975	Lactobacillus ruminis ATCC 27782	Firmicutes	6
NC_007576	Lactobacillus sakei subsp. sakei 23K	Firmicutes	7
NC_017481	Lactobacillus salivarius CECT 5713	Firmicutes	7
NC_015978	Lactobacillus sanfranciscensis TMW 1.1304	Firmicutes	7
NC_015930	Lactococcus garvieae ATCC 49156	Firmicutes	5
NC_022593	Lactococcus lactis subsp. lactis KLDS 4.0325	Firmicutes	6
NC_018673	Leuconostoc carnosum JB16	Firmicutes	4
NC_010471	Leuconostoc citreum KM20	Firmicutes	4
NC_014319	Leuconostoc gasicomitatum LMG 18811	Firmicutes	4
NC_018631	Leuconostoc gelidum JB7	Firmicutes	4
NC_014136	Leuconostoc kimchii IMSNU 11154	Firmicutes	4
NC_008531	Leuconostoc mesenteroides subsp. mesenteroides ATCC 8293	Firmicutes	4
NC_015734	Leuconostoc sp. C2	Firmicutes	4
NC_003212	Listeria innocua Clip11262	Firmicutes	6
NC_016011	Listeria ivanovii subsp. ivanovii PAM 55	Firmicutes	6
NC_017728	Listeria monocytogenes 07PF0776	Firmicutes	6
NC_021823	Listeria monocytogenes strain C1-387	Firmicutes	6
NC_021837	Listeria monocytogenes strain J2-031	Firmicutes	6
NC_013891	Listeria seeligeri serovar 1/2b str. SLCC3954	Firmicutes	6
NC_008555	Listeria welshimeri serovar 6b str. SLCC5334	Firmicutes	6
NC_010382	Lysinibacillus sphaericus C3-41	Firmicutes	10
NC_011999	Macrococcus caseolyticus JCSC5402	Firmicutes	4
NC_015520	Mahella australiensis 18264 BON	Firmicutes	3
NC_015873	Megasphaera elsdenii DSM 20460	Firmicutes	7
NC_015516	Melissococcus plutonius ATCC 35311	Firmicutes	4
NC_007644	Moorella thermoacetica ATCC 39073	Firmicutes	1
NC_010718	Natranaerobius thermophilus JW/NM-WN-LF	Firmicutes	4
NC_004193	Oceanobacillus iheyensis HTE831	Firmicutes	7
NC_008528	Oenococcus oeni PSU-1	Firmicutes	2
NC_016048	Oscillibacter valericigenes Sjm18-20	Firmicutes	3
NC_023134	Paenibacillus larvae subsp. larvae DSM 25430	Firmicutes	8
NC_016935	Paenibacillus mucilaginosus 3016	Firmicutes	14
NC_023037	Paenibacillus polymyxa CR1	Firmicutes	13
NC_012914	Paenibacillus sp. JDR-2	Firmicutes	12
NC_013406	Paenibacillus sp. Y412MC10	Firmicutes	8
NC_016641	Paenibacillus terrae HPL-003	Firmicutes	9
NC_016605	Pediococcus claussenii ATCC BAA-344	Firmicutes	4
NC_008525	Pediococcus pentosaceus ATCC 25745	Firmicutes	5
NC_009454	Pelotomaculum thermopropionicum SI	Firmicutes	2
NC_015977	Roseburia hominis A2-183	Firmicutes	4
NC_021012	Roseburia intestinalis XB6B4	Firmicutes	1
NC_014833	Ruminococcus albus 7	Firmicutes	4
NC_021039	Ruminococcus champanellensis 18P13	Firmicutes	1
NC_021015	Ruminococcus torques L2-14	Firmicutes	1
NC_017068	Selenomonas ruminantium subsp. lactilytica TAM6421	Firmicutes	7
NC_015437	Selenomonas sputigena ATCC 35185	Firmicutes	4
NC_018065	Solibacillus silvestris StLB046	Firmicutes	12
NC_017340	Staphylococcus aureus 04-02981	Firmicutes	5
NC_012121	Staphylococcus carnosus subsp. carnosus TM300	Firmicutes	5
NC_002976	Staphylococcus epidermidis RP62A	Firmicutes	6
NC_007168	Staphylococcus haemolyticus JCSC1435	Firmicutes	5
NC_017353	Staphylococcus lugdunensis N920143	Firmicutes	5
NC_022737	Staphylococcus pasteuri SP1	Firmicutes	5
NC_014925	Staphylococcus pseudintermedius HKU10-03	Firmicutes	6
NC_007350	Staphylococcus saprophyticus subsp. saprophyticus ATCC 15305	Firmicutes	6
NC_020164	Staphylococcus warneri SG1	Firmicutes	5
NC_021485	Streptococcus agalactiae 09mas018883	Firmicutes	7
NC_022244	Streptococcus anginosus C1051	Firmicutes	4
NC_022238	Streptococcus constellatus subsp. pharyngis C1050	Firmicutes	4
NC_022532	Streptococcus dysgalactiae subsp. equisimilis 167	Firmicutes	5
NC_012470	Streptococcus equi subsp. zooepidemicus	Firmicutes	5
NC_013798	Streptococcus gallolyticus UCN34	Firmicutes	6
NC_009785	Streptococcus gordonii str. Challis substr. CH1	Firmicutes	4
NC_016826	Streptococcus infantarius subsp. infantarius CJ18	Firmicutes	6
NC_021314	Streptococcus iniae SF1	Firmicutes	4
NC_018073	Streptococcus intermedius JTH08	Firmicutes	4
NC_021900	Streptococcus lutetiensis 033	Firmicutes	6
NC_016749	Streptococcus macedonicus ACA-DC 198	Firmicutes	6
NC_013853	Streptococcus mitis B6	Firmicutes	4
NC_018089	Streptococcus mutans GS-5	Firmicutes	5
NC_021175	Streptococcus oligofermentans AS 1.3089	Firmicutes	4
NC_015291	Streptococcus oralis Uo5	Firmicutes	4
NC_015678	Streptococcus parasanguinis ATCC 15912	Firmicutes	4
NC_017905	Streptococcus parasanguinis FW213	Firmicutes	4
NC_015558	Streptococcus parauberis KCTC 11537	Firmicutes	5
NC_015600	Streptococcus pasteurianus ATCC 43144	Firmicutes	5
NC_014498	Streptococcus pneumoniae 670-6B	Firmicutes	4
NC_015875	Streptococcus pseudopneumoniae IS7493	Firmicutes	1
NC_018936	Streptococcus pyogenes A20	Firmicutes	6
NC_017595	Streptococcus salivarius JIM8777	Firmicutes	6
NC_009009	Streptococcus sanguinis SK36	Firmicutes	4
NC_022584	Streptococcus sp. I-G2	Firmicutes	2
NC_022582	Streptococcus sp. I-P16	Firmicutes	2
NC_009442	Streptococcus suis 05ZYH33	Firmicutes	4
NC_006448	Streptococcus thermophilus LMG 18311	Firmicutes	6
NC_012004	Streptococcus uberis 0140J	Firmicutes	5
NC_016884	Sulfobacillus acidophilus DSM 10332	Firmicutes	5
NC_006177	Symbiobacterium thermophilum IAM 14863	Firmicutes	6
NC_015172	Syntrophobotulus glycolicus DSM 8271	Firmicutes	4
NC_008346	Syntrophomonas wolfei subsp. wolfei str. Goettingen	Firmicutes	3
NC_014220	Syntrophothermus lipocalidus DSM 12680	Firmicutes	2
NC_019954	Tepidanaerobacter acetatoxydans Re1	Firmicutes	2
NC_015519	Tepidanaerobacter sp. Re1	Firmicutes	2
NC_016052	Tetragenococcus halophilus NBRC 12172	Firmicutes	5
NC_018870	Thermacetogenium phaeum DSM 12270	Firmicutes	3
NC_014831	Thermaerobacter marianensis DSM 12885	Firmicutes	2
NC_014152	Thermincola potens JR	Firmicutes	3
NC_014964	Thermoanaerobacter brockii subsp. finnii Ako-1	Firmicutes	4
NC_013921	Thermoanaerobacter italicus Ab9	Firmicutes	4
NC_014209	Thermoanaerobacter mathranii subsp. mathranii str. A3	Firmicutes	4
NC_010321	Thermoanaerobacter pseudethanolicus ATCC 33223	Firmicutes	4
NC_014538	Thermoanaerobacter sp. X513	Firmicutes	4
NC_010320	Thermoanaerobacter sp. X514	Firmicutes	4
NC_003869	Thermoanaerobacter tengcongensis MB4	Firmicutes	4
NC_015958	Thermoanaerobacter wiegelii Rt8.B1	Firmicutes	4
NC_014410	Thermoanaerobacterium thermosaccharolyticum DSM 571	Firmicutes	5
NC_015555	Thermoanaerobacterium xylanolyticum LX-11	Firmicutes	5
NC_019897	Thermobacillus composti KWC4	Firmicutes	5
NC_015499	Thermodesulfobium narugense DSM 14796	Firmicutes	2
NC_014377	Thermosediminibacter oceani DSM 16646	Firmicutes	3
NC_013520	Veillonella parvula DSM 2008	Firmicutes	4
NC_015759	Weissella koreensis KACC 15510	Firmicutes	5
NC_003454	Fusobacterium nucleatum subsp. nucleatum ATCC 25586	Fusobacteria	5
NC_022196	Fusobacterium nucleatum subsp. vincentii 3_1_36A2	Fusobacteria	5
NC_021281	Fusobacterium sp. 4_8	Fusobacteria	5
NC_014632	Ilyobacter polytropus DSM 2926	Fusobacteria	8
NC_013192	Leptotrichia buccalis C-1013-b	Fusobacteria	5
NC_013517	Sebaldella termitidis ATCC 33386	Fusobacteria	4
NC_013515	Streptobacillus moniliformis DSM 12112	Fusobacteria	5
NC_015850	Acidithiobacillus caldus SM-1	Gammaproteobacteria	2
NC_015942	Acidithiobacillus ferrivorans SS3	Gammaproteobacteria	2
NC_011761	Acidithiobacillus ferrooxidans ATCC 23270	Gammaproteobacteria	2
NC_017162	Acinetobacter baumannii 1656-2	Gammaproteobacteria	6
NC_016603	Acinetobacter calcoaceticus PHEA-2	Gammaproteobacteria	2
NC_014259	Acinetobacter oleivorans DR1	Gammaproteobacteria	6
NC_005966	Acinetobacter sp. ADP1	Gammaproteobacteria	7
NC_010278	Actinobacillus pleuropneumoniae serovar 3str. JL03	Gammaproteobacteria	6
NC_009655	Actinobacillus succinogenes 130Z	Gammaproteobacteria	6
NC_018690	Actinobacillus suis H91-0380	Gammaproteobacteria	6
NC_008570	Aeromonas hydrophila subsp. hydrophila ATCC 7966	Gammaproteobacteria	10
NC_009348	Aeromonas salmonicida subsp. salmonicida A449	Gammaproteobacteria	9
NC_015424	Aeromonas veronii B565	Gammaproteobacteria	10
NC_016513	Aggregatibacter actinomycetemcomitans ANH9381	Gammaproteobacteria	6
NC_012913	Aggregatibacter aphrophilus NJ8700	Gammaproteobacteria	6
NC_008260	Alcanivorax borkumensis SK2	Gammaproteobacteria	3
NC_018691	Alcanivorax dieselolei B5	Gammaproteobacteria	2
NC_011312	Aliivibrio salmonicida LFI1238	Gammaproteobacteria	12
NC_008340	Alkalilimnicola ehrlichii MLHE-1	Gammaproteobacteria	2
NC_013851	Allochromatium vinosum DSM 180	Gammaproteobacteria	3
NC_023045	Alteromonas macleodii str. 'Aegean Sea MED64'	Gammaproteobacteria	5
NC_015554	Alteromonas sp. SN2	Gammaproteobacteria	5
NC_021150	Azotobacter vinelandii CA6	Gammaproteobacteria	6
NC_007984	Baumannia cicadellinicola str. Hc (Homalodisca coagulata)	Gammaproteobacteria	2
NC_020515	Bibersteinia trehalosi USDA-ARS-USMARC-192	Gammaproteobacteria	6
NC_011833	Buchnera aphidicola str. 5A (Acyrthosiphon pisum)	Gammaproteobacteria	1
NC_020075	Candidatus Blochmannia chromaiodes str. 640	Gammaproteobacteria	1
NC_018414	Candidatus Carsonella ruddii CE isolate Thao2000	Gammaproteobacteria	1
NC_012751	Candidatus Hamiltonella defensa 5AT (Acyrthosiphon pisum)	Gammaproteobacteria	3
NC_015735	Candidatus Moranella endobia PCIT	Gammaproteobacteria	1
NC_018507	Candidatus Portiera aleyrodidarum BT-B	Gammaproteobacteria	1
NC_014109	Candidatus Riesia pediculicola USDA	Gammaproteobacteria	2
NC_008610	Candidatus Ruthia magnifica str. Cm (Calyptogenamagnifica)	Gammaproteobacteria	1
NC_009465	Candidatus Vesicomyosocius okutanii HA	Gammaproteobacteria	1
NC_010995	Cellvibrio japonicus Ueda107	Gammaproteobacteria	3
NC_007963	Chromohalobacter salexigens DSM 3043	Gammaproteobacteria	5
NC_009792	Citrobacter koseri ATCC BAA-895	Gammaproteobacteria	7
NC_013716	Citrobacter rodentium ICC168	Gammaproteobacteria	7
NC_003910	Colwellia psychrerythraea 34H	Gammaproteobacteria	9
NC_011527	Coxiella burnetii CbuG_Q212	Gammaproteobacteria	1
NC_023032	Cronobacter sakazakii CMCC 45402	Gammaproteobacteria	7
NC_013282	Cronobacter turicensis z3032	Gammaproteobacteria	7
NC_018697	Cycloclasticus sp. P1	Gammaproteobacteria	1
NC_021917	Cycloclasticus zancles 7-ME	Gammaproteobacteria	1
NC_009446	Dichelobacter nodosus VCS1703A	Gammaproteobacteria	3
NC_014500	Dickeya dadantii 3937	Gammaproteobacteria	7
NC_012912	Dickeya zeae Ech1591	Gammaproteobacteria	7
NC_012779	Edwardsiella ictaluri 93-146	Gammaproteobacteria	8
NC_020796	Edwardsiella tarda C07-087	Gammaproteobacteria	8
NC_020181	Enterobacter aerogenes EA1509E	Gammaproteobacteria	8
NC_015968	Enterobacter asburiae LF7a	Gammaproteobacteria	7
NC_014121	Enterobacter cloacae subsp. cloacae ATCC 13047	Gammaproteobacteria	8
NC_009436	Enterobacter sp. 638	Gammaproteobacteria	7
NC_021500	Enterobacter sp. R4-368	Gammaproteobacteria	10
NC_020063	Enterobacteriaceae bacterium strain FGI 57	Gammaproteobacteria	9
NC_013971	Erwinia amylovora ATCC 49946	Gammaproteobacteria	7
NC_014306	Erwinia billingiae Eb661	Gammaproteobacteria	7
NC_017390	Erwinia pyrifoliae DSM 12163	Gammaproteobacteria	7
NC_017445	Erwinia sp. Ejp617	Gammaproteobacteria	7
NC_010694	Erwinia tasmaniensis Et1/99	Gammaproteobacteria	7
NC_017910	Escherichia blattae DSM 4481	Gammaproteobacteria	8
NC_017626	Escherichia coli 042	Gammaproteobacteria	7
NC_011740	Escherichia fergusonii ATCC 35469	Gammaproteobacteria	7
NC_014541	Ferrimonas balearica DSM 9799	Gammaproteobacteria	7
NC_017449	Francisella cf. novicida 3523	Gammaproteobacteria	3
NC_023029	Francisella noatunensis subsp. orientalis LADL--07-285A	Gammaproteobacteria	3
NC_008601	Francisella novicida U112	Gammaproteobacteria	3
NC_010336	Francisella philomiragia subsp. philomiragia ATCC 25017	Gammaproteobacteria	3
NC_015696	Francisella sp. TX077308	Gammaproteobacteria	3
NC_008245	Francisella tularensis subsp. tularensis FSC198	Gammaproteobacteria	3
NC_017033	Frateuria aurantia DSM 6220	Gammaproteobacteria	4
NC_015460	Gallibacterium anatis UMN179	Gammaproteobacteria	6
NC_014366	Gamma proteobacterium HdN1	Gammaproteobacteria	3
NC_016041	Glaciecola nitratireducens FR1064	Gammaproteobacteria	4
NC_020514	Glaciecola psychrophila 170	Gammaproteobacteria	6
NC_015497	Glaciecola sp. 4H-3-7+YE-5	Gammaproteobacteria	5
NC_002940	Haemophilus ducreyi 35000HP	Gammaproteobacteria	6
NC_016809	Haemophilus influenzae 10810	Gammaproteobacteria	6
NC_015964	Haemophilus parainfluenzae T3T1	Gammaproteobacteria	6
NC_011852	Haemophilus parasuis SH0165	Gammaproteobacteria	6
NC_008309	Haemophilus somnus 129PT	Gammaproteobacteria	5
NC_007645	Hahella chejuensis KCTC 2396	Gammaproteobacteria	5
NC_014532	Halomonas elongata DSM 2581	Gammaproteobacteria	4
NC_008789	Halorhodospira halophila SL1	Gammaproteobacteria	2
NC_013422	Halothiobacillus neapolitanus c2	Gammaproteobacteria	2
NC_021286	Idiomarina loihiensis GSL 199	Gammaproteobacteria	4
NC_013166	Kangiella koreensis DSM 16069	Gammaproteobacteria	2
NC_018106	Klebsiella oxytoca E718	Gammaproteobacteria	8
NC_018522	Klebsiella pneumoniae subsp. pneumoniae 1084	Gammaproteobacteria	8
NC_013850	Klebsiella variicola At-22	Gammaproteobacteria	8
NC_013861	Legionella longbeachae NSW150	Gammaproteobacteria	4
NC_014125	Legionella pneumophila 2300/99 Alcoy	Gammaproteobacteria	3
NC_022223	Listonella anguillarum M3	Gammaproteobacteria	7
NC_021743	Mannheimia haemolytica D153	Gammaproteobacteria	6
NC_006300	Mannheimia succiniciproducens MBEL55E	Gammaproteobacteria	6
NC_017506	Marinobacter adhaerens HP15	Gammaproteobacteria	3
NC_008740	Marinobacter aquaeolei VT8	Gammaproteobacteria	3
NC_017067	Marinobacter hydrocarbonoclasticus ATCC 49840	Gammaproteobacteria	3
NC_018268	Marinobacter sp. BSs20148	Gammaproteobacteria	3
NC_015276	Marinomonas mediterranea MMB-1	Gammaproteobacteria	7
NC_015559	Marinomonas posidonica IVIA-Po-181	Gammaproteobacteria	8
NC_009654	Marinomonas sp. MWYL1	Gammaproteobacteria	8
NC_002977	Methylococcus capsulatus str. Bath	Gammaproteobacteria	2
NC_016112	Methylomicrobium alcaliphilum	Gammaproteobacteria	3
NC_015572	Methylomonas methanica MC09	Gammaproteobacteria	3
NC_017857	Methylophaga sp. JAM1	Gammaproteobacteria	3
NC_014147	Moraxella catarrhalis RH4	Gammaproteobacteria	4
NC_020418	Morganella morganii subsp. morganii KT	Gammaproteobacteria	7
NC_013960	Nitrosococcus halophilus Nc4	Gammaproteobacteria	2
NC_007484	Nitrosococcus oceani ATCC 19707	Gammaproteobacteria	2
NC_014315	Nitrosococcus watsonii C-113	Gammaproteobacteria	2
NC_016745	Oceanimonas sp. GK1	Gammaproteobacteria	7
NC_017531	Pantoea ananatis AJ13355	Gammaproteobacteria	7
NC_014837	Pantoea sp. At-9b	Gammaproteobacteria	7
NC_014562	Pantoea vagans C9-1	Gammaproteobacteria	7
NC_017764	Pasteurella multocida subsp. multocida str. 3480	Gammaproteobacteria	6
NC_004547	Pectobacterium atrosepticum SCRI1043	Gammaproteobacteria	7
NC_018525	Pectobacterium carotovorum subsp. carotovorum PCC21	Gammaproteobacteria	7
NC_017845	Pectobacterium sp. SCC3193	Gammaproteobacteria	7
NC_013421	Pectobacterium wasabiae WPP163	Gammaproteobacteria	7
NC_006370	Photobacterium profundum SS9	Gammaproteobacteria	15
NC_012962	Photorhabdus asymbiotica	Gammaproteobacteria	7
NC_005126	Photorhabdus luminescens subsp. laumondii TTO1	Gammaproteobacteria	7
NC_022000	Proteus mirabilis BB2000	Gammaproteobacteria	7
NC_017731	Providencia stuartii MRSN 2154	Gammaproteobacteria	7
NC_008228	Pseudoalteromonas atlantica T6c	Gammaproteobacteria	5
NC_007481	Pseudoalteromonas haloplanktis TAC125	Gammaproteobacteria	9
NC_014803	Pseudoalteromonas sp. SM9913	Gammaproteobacteria	8
NC_020912	Pseudomonas aeruginosa B136-33	Gammaproteobacteria	4
NC_015379	Pseudomonas brassicacearum subsp. brassicacearum NFM421	Gammaproteobacteria	5
NC_020829	Pseudomonas denitrificans ATCC 13867	Gammaproteobacteria	5
NC_008027	Pseudomonas entomophila L48	Gammaproteobacteria	7
NC_017911	Pseudomonas fluorescens A506	Gammaproteobacteria	6
NC_007492	Pseudomonas fluorescens Pf0-1	Gammaproteobacteria	6
NC_012660	Pseudomonas fluorescens SBW25	Gammaproteobacteria	5
NC_015556	Pseudomonas fulva 12-X	Gammaproteobacteria	4
NC_015410	Pseudomonas mendocina NK-01	Gammaproteobacteria	4
NC_023076	Pseudomonas monteilii SB3101	Gammaproteobacteria	6
NC_020209	Pseudomonas poae RE*1-1-14	Gammaproteobacteria	5
NC_021237	Pseudomonas protegens CHA0	Gammaproteobacteria	5
NC_004129	Pseudomonas protegens Pf-5	Gammaproteobacteria	5
NC_017530	Pseudomonas putida BIRD-1	Gammaproteobacteria	7
NC_017986	Pseudomonas putida ND6	Gammaproteobacteria	6
NC_010501	Pseudomonas putida W619	Gammaproteobacteria	7
NC_021499	Pseudomonas resinovorans NBRC 106553	Gammaproteobacteria	5
NC_023064	Pseudomonas sp. TKP	Gammaproteobacteria	5
NC_019670	Pseudomonas sp. UW4	Gammaproteobacteria	7
NC_022738	Pseudomonas sp. VLB120	Gammaproteobacteria	7
NC_009434	Pseudomonas stutzeri A1501	Gammaproteobacteria	4
NC_004578	Pseudomonas syringae pv. tomato str. DC3000	Gammaproteobacteria	5
NC_016147	Pseudoxanthomonas spadix BD-a59	Gammaproteobacteria	1
NC_014924	Pseudoxanthomonas suwonensis 41944	Gammaproteobacteria	2
NC_007204	Psychrobacter arcticus 273-4	Gammaproteobacteria	4
NC_007969	Psychrobacter cryohalolentis K5	Gammaproteobacteria	4
NC_021661	Psychrobacter sp. G	Gammaproteobacteria	4
NC_009524	Psychrobacter sp. PRwf-1	Gammaproteobacteria	5
NC_008709	Psychromonas ingrahamii 37	Gammaproteobacteria	10
NC_020802	Psychromonas sp. CNPT3	Gammaproteobacteria	10
NC_016818	Rahnella aquatilis CIP 78.65= ATCC 33071	Gammaproteobacteria	7
NC_015061	Rahnella sp. Y9602	Gammaproteobacteria	7
NC_021066	Raoultella ornithinolytica B6	Gammaproteobacteria	8
NC_020541	Rhodanobacter sp. 2APBS1	Gammaproteobacteria	2
NC_007912	Saccharophagus degradans 2-40	Gammaproteobacteria	2
NC_015761	Salmonella bongori NCTC 12419	Gammaproteobacteria	7
NC_010067	Salmonella enterica subsp. arizonae serovar 62:z4z23:- str.	Gammaproteobacteria	7
NC_018419	Secondary endosymbiont of Ctenarytaina eucalypti	Gammaproteobacteria	1
NC_021741	Serratia liquefaciens ATCC 27592	Gammaproteobacteria	7
NC_020064	Serratia marcescens FGI94	Gammaproteobacteria	7
NC_021659	Serratia plymuthica S13	Gammaproteobacteria	7
NC_009832	Serratia proteamaculans 568	Gammaproteobacteria	7
NC_015566	Serratia sp. AS12	Gammaproteobacteria	7
NC_017573	Serratia sp. AS13	Gammaproteobacteria	7
NC_022268	Serratia sp. ATCC 39006	Gammaproteobacteria	7
NC_016632	Serratia symbiotica str. 'Cinara cedri'	Gammaproteobacteria	1
NC_008700	Shewanella amazonensis SB2B	Gammaproteobacteria	8
NC_017571	Shewanella baltica BA175	Gammaproteobacteria	10
NC_007954	Shewanella denitrificans OS217	Gammaproteobacteria	8
NC_008345	Shewanella frigidimarina NCIMB 400	Gammaproteobacteria	9
NC_010334	Shewanella halifaxensis HAW-EB4	Gammaproteobacteria	10
NC_009092	Shewanella loihica PV-4	Gammaproteobacteria	8
NC_004347	Shewanella oneidensis MR-1	Gammaproteobacteria	9
NC_009901	Shewanella pealeana ATCC 700345	Gammaproteobacteria	11
NC_011566	Shewanella piezotolerans WP3	Gammaproteobacteria	8
NC_017566	Shewanella putrefaciens 200	Gammaproteobacteria	8
NC_009831	Shewanella sediminis HAW-EB3	Gammaproteobacteria	12
NC_008577	Shewanella sp. ANA-3	Gammaproteobacteria	9
NC_008321	Shewanella sp. MR-4	Gammaproteobacteria	9
NC_008322	Shewanella sp. MR-7	Gammaproteobacteria	9
NC_008750	Shewanella sp. W3-18-1	Gammaproteobacteria	8
NC_014012	Shewanella violacea DSS12	Gammaproteobacteria	14
NC_010506	Shewanella woodyi ATCC 51908	Gammaproteobacteria	10
NC_010658	Shigella boydii CDC 3083-94	Gammaproteobacteria	7
NC_007606	Shigella dysenteriae Sd197	Gammaproteobacteria	7
NC_008258	Shigella flexneri 5 str. 8401	Gammaproteobacteria	7
NC_007384	Shigella sonnei Ss046	Gammaproteobacteria	7
NC_018868	Simiduia agarivorans SA1 = DSM 21679	Gammaproteobacteria	3
NC_007712	Sodalis glossinidius str. 'morsitans'	Gammaproteobacteria	7
NC_021291	Spiribacter salinus M19-40	Gammaproteobacteria	1
NC_022664	Spiribacter sp. UAH-SP71	Gammaproteobacteria	1
NC_017671	Stenotrophomonas maltophilia D457	Gammaproteobacteria	4
NC_012997	Teredinibacter turnerae T7901	Gammaproteobacteria	3
NC_020888	Thalassolituus oleivorans MIL-1	Gammaproteobacteria	4
NC_015581	Thioalkalimicrobium cyclicum ALM1	Gammaproteobacteria	2
NC_019902	Thioalkalivibrio nitratireducens DSM 14787	Gammaproteobacteria	1
NC_013889	Thioalkalivibrio sp. K90mix	Gammaproteobacteria	1
NC_011901	Thioalkalivibrio sulfidophilus HL-EbGr7	Gammaproteobacteria	1
NC_018012	Thiocystis violascens DSM 198	Gammaproteobacteria	3
NC_019940	Thioflavicoccus mobilis 8321	Gammaproteobacteria	2
NC_007520	Thiomicrospira crunogena XCL-2	Gammaproteobacteria	3
NC_012691	Tolumonas auensis DSM 9187	Gammaproteobacteria	8
NC_022349	Vibrio alginolyticus NBRC 15630= ATCC 17749	Gammaproteobacteria	11
NC_015633	Vibrio anguillarum 775	Gammaproteobacteria	7
NC_022269	Vibrio campbellii ATCC BAA-1116	Gammaproteobacteria	10
NC_016944	Vibrio cholerae IEC224	Gammaproteobacteria	8
NC_006840	Vibrio fischeri ES114	Gammaproteobacteria	12
NC_016602	Vibrio furnissii NCTC 11218	Gammaproteobacteria	7
NC_009783	Vibrio harveyi ATCC BAA-1116	Gammaproteobacteria	11
NC_022528	Vibrio nigripulchritudo str. SFn1	Gammaproteobacteria	8
NC_019955	Vibrio parahaemolyticus BB22OP	Gammaproteobacteria	11
NC_021847	Vibrio parahaemolyticus O1:Kuk str. FDA_R31	Gammaproteobacteria	11
NC_016613	Vibrio sp. EJY3	Gammaproteobacteria	9
NC_013456	Vibrio sp. Ex25	Gammaproteobacteria	11
NC_011753	Vibrio splendidus LGP32	Gammaproteobacteria	8
NC_004459	Vibrio vulnificus CMCP6	Gammaproteobacteria	9
NC_004344	Wigglesworthia glossinidia endosymbiont of Glossina brevipalpis	Gammaproteobacteria	2
NC_013722	Xanthomonas albilineans GPE PC73	Gammaproteobacteria	2
NC_003919	Xanthomonas axonopodis pv. citri str. 306	Gammaproteobacteria	2
NC_007508	Xanthomonas campestris pv. vesicatoria str. Oct-85	Gammaproteobacteria	2
NC_020815	Xanthomonas citri subsp. citri Aw12879	Gammaproteobacteria	2
NC_010717	Xanthomonas oryzae pv. oryzae PXO99A	Gammaproteobacteria	2
NC_013892	Xenorhabdus bovienii SS-2004	Gammaproteobacteria	7
NC_014228	Xenorhabdus nematophila ATCC 19061	Gammaproteobacteria	7
NC_002488	Xylella fastidiosa 9a5c	Gammaproteobacteria	2
NC_008800	Yersinia enterocolitica subsp. enterocolitica 8081	Gammaproteobacteria	7
NC_014029	Yersinia pestis Z176003	Gammaproteobacteria	6
NC_009708	Yersinia pseudotuberculosis IP 31758	Gammaproteobacteria	7
NC_012489	Gemmatimonas aurantiaca T-27	Gemmatimonadetes	1
NC_017464	Ignavibacterium album JCM 16511	Ignavibacteriae	1
NC_018178	Melioribacter roseus P3M	Ignavibacteriae	1
NC_010482	Candidatus Korarchaeum cryptofilum OPF8	Korarchaeota	1
NC_005213	Nanoarchaeum equitans Kin4-M	Nanoarchaeota	1
NC_014355	Candidatus Nitrospira defluvii	Nitrospirae	1
NC_018649	Leptospirillum ferriphilum ML-04	Nitrospirae	2
NC_017094	Leptospirillum ferrooxidans C2-3	Nitrospirae	3
NC_011296	Thermodesulfovibrio yellowstonii DSM 11347	Nitrospirae	1
NC_014962	Isosphaera pallida ATCC 43644	Planctomycetes	3
NC_017080	Phycisphaera mikurensis NBRC 102666	Planctomycetes	1
NC_013720	Pirellula staleyi DSM 6068	Planctomycetes	1
NC_015174	Planctomyces brasiliensis DSM 5305	Planctomycetes	2
NC_014148	Planctomyces limnophilus DSM 3776	Planctomycetes	2
NC_005027	Rhodopirellula baltica SH 1	Planctomycetes	1
NC_019892	Singulisphaera acidiphila DSM 18658	Planctomycetes	8
NC_018887	Borrelia afzelii HLJ01	Spirochaetes	2
NC_015921	Borrelia bissettii DN127	Spirochaetes	1
NC_001318	Borrelia burgdorferi B31	Spirochaetes	1
NC_017808	Borrelia crocidurae str. Achema	Spirochaetes	1
NC_011229	Borrelia duttonii Ly	Spirochaetes	1
NC_017717	Borrelia garinii BgVir	Spirochaetes	2
NC_010673	Borrelia hermsii DAH	Spirochaetes	1
NC_022079	Borrelia miyamotoi LB-2001	Spirochaetes	1
NC_011244	Borrelia recurrentis A1	Spirochaetes	1
NC_008710	Borrelia turicatae 9.1E+136	Spirochaetes	1
NC_012225	Brachyspira hyodysenteriae WA1	Spirochaetes	1
NC_017243	Brachyspira intermedia PWS/A	Spirochaetes	1
NC_014150	Brachyspira murdochii DSM 12563	Spirochaetes	1
NC_014330	Brachyspira pilosicoli 95/1000	Spirochaetes	1
NC_010842	Leptospira biflexa serovar Patoc strain 'Patoc 1(Ames)'	Spirochaetes	2
NC_008508	Leptospira borgpetersenii serovar Hardjo-bovis str. L550	Spirochaetes	2
NC_017551	Leptospira interrogans serovar Lai str. IPAV	Spirochaetes	2
NC_016633	Sphaerochaeta pleomorpha str. Grapes	Spirochaetes	4
NC_017098	Spirochaeta africana DSM 8902	Spirochaetes	3
NC_015732	Spirochaeta caldaria DSM 7334	Spirochaetes	3
NC_015436	Spirochaeta coccoides DSM 17374	Spirochaetes	3
NC_014364	Spirochaeta smaragdinae DSM 11293	Spirochaetes	2
NC_015152	Spirochaeta sp. Buddy	Spirochaetes	4
NC_014484	Spirochaeta thermophila DSM 6192	Spirochaetes	2
NC_015577	Treponema azotonutricium ZAS-9	Spirochaetes	2
NC_015500	Treponema brennaborense DSM 12168	Spirochaetes	4
NC_002967	Treponema denticola ATCC 35405	Spirochaetes	2
NC_017268	Treponema pallidum subsp. pallidum str. Chicago	Spirochaetes	2
NC_015714	Treponema paraluiscuniculi Cuniculi A	Spirochaetes	2
NC_022097	Treponema pedis str. T A4	Spirochaetes	2
NC_015578	Treponema primitia ZAS-2	Spirochaetes	2
NC_015385	Treponema succinifaciens DSM 2489	Spirochaetes	4
NC_018020	Turneriella parva DSM 21527	Spirochaetes	2
NC_023002	Candidate division SR1 bacterium RAAC1_SR1_1	SR1	1
NC_014011	Aminobacterium colombiense DSM 12261	Synergistetes	3
NC_018024	Anaerobaculum mobile DSM 13181	Synergistetes	2
NC_013522	Thermanaerovibrio acidaminovorans DSM 6589	Synergistetes	3
NC_016148	Thermovirga lienii DSM 17291	Synergistetes	3
NC_010163	Acholeplasma laidlawii PG-8A	Tenericutes	2
NC_007716	Aster yellows witches'-broom phytoplasma AYWB	Tenericutes	2
NC_018219	Candidatus Mycoplasma haemolamae str. Purdue	Tenericutes	1
NC_021007	Candidatus Mycoplasma haemominutum 'Birmingham 1' noncontiguou	Tenericutes	1
NC_010544	Candidatus Phytoplasma australiense	Tenericutes	2
NC_011047	Candidatus Phytoplasma mali	Tenericutes	2
NC_006055	Mesoplasma florum L1	Tenericutes	2
NC_009497	Mycoplasma agalactiae PG2	Tenericutes	2
NC_011025	Mycoplasma arthritidis 158L3-1	Tenericutes	1
NC_014760	Mycoplasma bovis PG45	Tenericutes	2
NC_007633	Mycoplasma capricolum subsp. capricolum ATCC 27343	Tenericutes	2
NC_012806	Mycoplasma conjunctivae HRC/581	Tenericutes	1
NC_014014	Mycoplasma crocodyli MP145	Tenericutes	2
NC_019949	Mycoplasma cynos C142	Tenericutes	3
NC_014552	Mycoplasma fermentans JER	Tenericutes	2
NC_018412	Mycoplasma gallisepticum CA06_2006.052-5-2P	Tenericutes	2
NC_018497	Mycoplasma genitalium M6320	Tenericutes	1
NC_016638	Mycoplasma haemocanis str. Illinois	Tenericutes	1
NC_013511	Mycoplasma hominis ATCC 23114	Tenericutes	2
NC_007295	Mycoplasma hyopneumoniae J	Tenericutes	1
NC_019552	Mycoplasma hyorhinis SK76	Tenericutes	1
NC_014751	Mycoplasma leachii PG50	Tenericutes	2
NC_006908	Mycoplasma mobile 163K	Tenericutes	1
NC_005364	Mycoplasma mycoides subsp. mycoides SC str. PG1	Tenericutes	2
NC_023062	Mycoplasma ovis str. Michigan	Tenericutes	2
NC_022575	Mycoplasma parvum str. Indiana	Tenericutes	1
NC_004432	Mycoplasma penetrans HF-2	Tenericutes	1
NC_000912	Mycoplasma pneumoniae M129	Tenericutes	1
NC_002771	Mycoplasma pulmonis UAB CTIP	Tenericutes	1
NC_021083	Mycoplasma putrefaciens Mput9231	Tenericutes	2
NC_015155	Mycoplasma suis str. Illinois	Tenericutes	1
NC_007294	Mycoplasma synoviae 53	Tenericutes	2
NC_018149	Mycoplasma wenyonii str. Massachusetts	Tenericutes	1
NC_005303	Onion yellows phytoplasma OY-M	Tenericutes	2
NC_022998	Spiroplasma apis B31	Tenericutes	1
NC_021280	Spiroplasma chrysopicola DF-1	Tenericutes	1
NC_021833	Spiroplasma diminutum CUAS-1	Tenericutes	1
NC_021284	Spiroplasma syrphidicola EA-1	Tenericutes	1
NC_021846	Spiroplasma taiwanense CT-1	Tenericutes	1
NC_021236	Strawberry lethal yellows phytoplasma (CPA) str. NZSb11	Tenericutes	2
NC_010503	Ureaplasma parvum serovar 3str. ATCC 27815	Tenericutes	2
NC_011374	Ureaplasma urealyticum serovar 10str. ATCC 33699	Tenericutes	2
NC_022786	Candidatus Caldiarchaeum subterraneum	Thaumarchaeota	1
NC_018655	Candidatus Nitrosopumilus koreensis AR1	Thaumarchaeota	1
NC_018656	Candidatus Nitrosopumilus sp. AR2	Thaumarchaeota	1
NC_018719	Candidatus Nitrososphaera gargensis Ga9.2	Thaumarchaeota	1
NC_014820	Cenarchaeum symbiosum A	Thaumarchaeota	1
NC_010085	Nitrosopumilus maritimus SCM1	Thaumarchaeota	1
NC_015681	Thermodesulfatator indicus DSM 15286	Thermodesulfobacteria	2
NC_015682	Thermodesulfobacteriusp. OPB45	Thermodesulfobacteria	1
NC_009718	Fervidobacterium nodosum Rt17-B1	Thermotogae	2
NC_017095	Fervidobacterium pennivorans DSM 9078	Thermotogae	2
NC_012785	Kosmotoga olearia TBF 19.5.1	Thermotogae	2
NC_016751	Marinitoga piezophila KA3	Thermotogae	3
NC_017934	Mesotoga prima MesG1.Ag.4.2	Thermotogae	2
NC_010003	Petrotoga mobilis SJ95	Thermotogae	2
NC_011653	Thermosipho africanus TCF52B	Thermotogae	3
NC_009616	Thermosipho melanesiensis BI429	Thermotogae	4
NC_022792	Thermotoga elfii NBRC 107921	Thermotogae	1
NC_022795	Thermotoga hypogea NBRC 106472	Thermotogae	1
NC_009828	Thermotoga lettingae TMO	Thermotogae	1
NC_000853	Thermotoga maritima MSB8	Thermotogae	1
NC_013642	Thermotoga naphthophila RKU-10	Thermotogae	1
NC_011978	Thermotoga neapolitana DSM 4359	Thermotogae	1
NC_009486	Thermotoga petrophila RKU-1	Thermotogae	1
NC_010483	Thermotoga sp. RQ2	Thermotogae	1
NC_015707	Thermotoga thermarum DSM 5069	Thermotogae	1
NC_022547	Halyomorpha halys symbiont	unclassified Bacteria	3
NC_010655	Akkermansia muciniphila ATCC BAA-835	Verrucomicrobia	3
NC_014008	Coraliomargarita akajimensis DSM 45221	Verrucomicrobia	2
NC_010794	Methylacidiphilum infernorum V4	Verrucomicrobia	1
NC_010571	Opitutus terrae PB90-1	Verrucomicrobia	1
