# Supplementary material for: VITCOMIC2: visualization tool for the phylogenetic composition of microbial communities based on 16S rRNA gene amplicons and metagenomic shotgun sequencing
Source: BMC Syst Biol. 2018 Mar 19;12(Suppl 2):30. doi: 10.1186/s12918-018-0545-2 (PMC5861490; doi:10.1186/s12918-018-0545-2)
Supplement: Supplementary file 6 — List of the strains for which the inferred 16S rRNA gene copy number differed by more than threefold as compared with the real copy number. (DOC 24 kb) [file 12918_2018_545_MOESM6_ESM.xls]

## Sheet: bigerror_14_04_16
RefSeq ID	Strain name	Phylum/Class name	Error ratio (correct copy number/estimated copy number)
NC_018419	Secondary endosymbiont of Ctenarytaina eucalypti	Gammaproteobacteria	0.14
NC_011833	Buchnera aphidicola str. 5A (Acyrthosiphon pisum)	Gammaproteobacteria	0.14
NC_021019	Eubacterium cylindroides T2-87	Firmicutes	0.14
NC_021023	Enterococcus sp. 7L76	Firmicutes	0.25
NC_021039	Ruminococcus champanellensis 18P13	Firmicutes	0.25
NC_011296	Thermodesulfovibrio yellowstonii DSM 11347	Nitrospirae	0.25
NC_014833	Ruminococcus albus 7	Firmicutes	4
NC_016026	Micavibrio aeruginosavorus ARL-13	Alphaproteobacteria	0.25
NC_018221	Enterococcus faecalis D32	Firmicutes	4
NC_016610	Tannerella forsythia ATCC 43037	Bacteroidetes	0.28
NC_014109	Candidatus Riesia pediculicola USDA	Gammaproteobacteria	0.28
NC_021012	Roseburia intestinalis XB6B4	Firmicutes	0.25
NC_014387	Butyrivibrio proteoclasticus B316	Firmicutes	6
NC_014168	Segniliparus rotundus DSM 44985	Actinobacteria	0.25
NC_009615	Parabacteroides distasonis ATCC 8503	Bacteroidetes	3.5
NC_015875	Streptococcus pseudopneumoniae IS7493	Firmicutes	0.25
NC_023003	delta proteobacterium BABL1	Deltaproteobacteria	0.25
NC_015735	Candidatus Moranella endobia PCIT	Gammaproteobacteria	0.14
NC_021184	Desulfotomaculum gibsoniae DSM 7213	Firmicutes	4
NC_016632	Serratia symbiotica str. 'Cinara cedri'	Gammaproteobacteria	0.14
NC_007712	Sodalis glossinidius str. 'morsitans'	Gammaproteobacteria	7
NC_021555	Candidatus Tremblaya phenacola PAVE	Betaproteobacteria	0.2
NC_021024	Butyrate-producing bacterium SM4/1	Firmicutes	0.16
NC_015601	Erysipelothrix rhusiopathiae str. Fujisawa	Firmicutes	7
NC_012778	Eubacterium eligens ATCC 27750	Firmicutes	5
NC_021015	Ruminococcus torques L2-14	Firmicutes	0.25
NC_015977	Roseburia hominis A2-183	Firmicutes	4
NC_014376	Clostridium saccharolyticum WM1	Firmicutes	6
