# Supplementary material for: VITCOMIC2: visualization tool for the phylogenetic composition of microbial communities based on 16S rRNA gene amplicons and metagenomic shotgun sequencing
Source: BMC Syst Biol. 2018 Mar 19;12(Suppl 2):30. doi: 10.1186/s12918-018-0545-2 (PMC5861490; doi:10.1186/s12918-018-0545-2)
Supplement: Supplementary file 7 — Correlation coefficients of genus composition of the Singer et al. mock community between theoretical composition and four tools’ composition. (XLS 63 kb) [file 12918_2018_545_MOESM7_ESM.xls]

## Sheet: Sheet1
Software name	Spearman correlation coefficient
VITCOMIC2	0.654
MAPseq	0.582
SortMeRNA	0.629
RiboTagger	0.588
