# Supplementary material for: VITCOMIC2: visualization tool for the phylogenetic composition of microbial communities based on 16S rRNA gene amplicons and metagenomic shotgun sequencing
Source: BMC Syst Biol. 2018 Mar 19;12(Suppl 2):30. doi: 10.1186/s12918-018-0545-2 (PMC5861490; doi:10.1186/s12918-018-0545-2)
Supplement: Supplementary file 8 — Number of assigned sequences for several sequence categories using the two different reference sequence databases. a. “Others” indicates that sequences contain more than two categories of sequences (e.g., 16S rRNA genes and tRNA genes). (XLS 25 kb) [file 12918_2018_545_MOESM8_ESM.xls]

## Sheet: Sheet1
	16S rRNA gene	23S rRNA gene	ITS (internal transcribed spacer）	tRNA gene	Othersa	Total
Number of assigned sequences using the original RDP database	15634	409	319	170	30	16562
Number of assigned sequences using the VITCOMIC2 reference database	15566	0	0	0	0	15566
