# Supplementary material for: VITCOMIC2: visualization tool for the phylogenetic composition of microbial communities based on 16S rRNA gene amplicons and metagenomic shotgun sequencing
Source: BMC Syst Biol. 2018 Mar 19;12(Suppl 2):30. doi: 10.1186/s12918-018-0545-2 (PMC5861490; doi:10.1186/s12918-018-0545-2)
Supplement: Supplementary file 9 — Species assignment results from reconstructed nearly full-length 16S rRNA gene sequences from the metagenomic shotgun sequencing data of a mock community. (XLS 61 kb) [file 12918_2018_545_MOESM9_ESM.xls]

## Sheet: Sheet1
Species name	Reconstructed 16S rRNA gene sequence length (bp)	Identity against the source strain's 16S rRNA gene sequences (%)	Miscellaneous
Salmonella enterica	897	100
Clostridium perfringens	870	100
Terriglobus roseus	891	100	Includes an ITS region
Corynebacterium glutamicum	1180	100	Includes an intergenic region of 5' region in the original 16S rRNA gene
Corynebacterium glutamicum	1230	100	Includes an ITS region
